# Supplementary material for: FERONIA-like receptor 1-mediated calcium ion homeostasis is involved in the immune response
Source: Front Plant Sci. 2022 Sep 23;13:934195. doi: 10.3389/fpls.2022.934195 (PMC9539441; doi:10.3389/fpls.2022.934195)
Supplement: Supplementary file 2 [file Table_1.XLSX]

## Sheet: Quality assessment
Raw data statistics and quality assessment.
Sample	Raw reads	Raw bases	Clean reads	Clean bases	Error rate(%)	Q20(%)	Q30(%)	GC content(%)
CK_DJa	50349050	7600000000	49787996	7390000000	0.0256	97.76	93.64	53.76
CK_DJb	53261552	8040000000	52739016	7820000000	0.0257	97.72	93.5	53.42
CK_DJc	55290582	8350000000	54799392	8140000000	0.0253	97.87	93.83	53.02
CK_flr1a	44079628	6660000000	43406706	6430000000	0.0279	96.83	91.55	53.1
CK_flr1b	49861260	7530000000	49419084	7340000000	0.0255	97.8	93.67	52.91
CK_flr1c	48276054	7290000000	47828742	7100000000	0.0254	97.85	93.78	52.9
LCa_DJa	48443158	7310000000	47984328	7110000000	0.0256	97.77	93.6	52.79
LCa_DJb	51320272	7750000000	50868438	7560000000	0.0256	97.77	93.55	52.78
LCa_DJc	51172784	7730000000	50759250	7540000000	0.0253	97.91	93.9	53.01
LCa_flr1a	44742004	6760000000	44404488	6620000000	0.0254	97.87	93.79	52.82
LCa_flr1b	49247678	7440000000	48819546	7260000000	0.0255	97.79	93.64	53.38
LCa_flr1c	49284154	7440000000	48877166	7270000000	0.0253	97.88	93.82	53.29

## Sheet: flr1 vs. DJ
Genes with significant (> 2-fold, p<0.05) expression in flr1 vs. DJ as determined by RNA-seq analysis
T2 the genes depending on flr1
Gene_id	Gene name	Gene description	FC(CK_flr1/CK_DJ)	Log2FC(CK_flr1/CK_DJ)	Pvalue	Padjust	Significant	Regulate	CK_DJa	CK_DJb	CK_DJc	CK_flr1a	CK_flr1b	CK_flr1c
gene-LOC4336754	LOC4336754	probable ferric reduction oxidase 1	155.999	7.2854	9.38046e-164	2.26923e-159	yes	up	0.35	0.12	0.44	51.31	41.73	48.88
gene-LOC4324179	LOC4324179	probable plastid-lipid-associated protein 14, chloroplastic	11.087	3.4708	1.01103e-137	1.22289e-133	yes	up	27.96	31.79	34.74	289.16	328.71	383.31
gene-LOC4334129	LOC4334129	oligopeptide transporter 3	9.665	3.27284	6.11281e-130	4.92916e-126	yes	up	14.96	16.21	20.08	151.73	169.47	161.59
gene-LOC4330161	LOC4330161	metal-nicotianamine transporter YSL2-like, transcript variant X2	59.21	5.88777	4.4798e-108	2.70927e-104	yes	up	0.77	0.72	1.74	53.33	69.37	59.88
gene-LOC4342862	LOC4342862	metal transporter Nramp1-like, transcript variant X1	38.226	5.25648	1.55359e-98	7.51656e-95	yes	up	1.8	1.82	3.89	77.94	106.43	99.54
gene-LOC4333209	LOC4333209	protein CONSERVED IN THE GREEN LINEAGE AND DIATOMS 27, chloroplastic	8.434	3.07622	5.03767e-98	2.0311e-94	yes	up	24.6	30.03	26.71	186.49	226.06	256.32
gene-LOC4346129	LOC4346129	nucleotide pyrophosphatase/phosphodiesterase	13.57	3.76234	1.68047e-93	5.80746e-90	yes	up	5.88	7.17	5.53	61.44	93.16	86.52
gene-LOC4336235	LOC4336235	transcription factor bHLH129	0.204	-2.29197	2.7893e-77	8.4345e-74	yes	down	46.09	42.56	39.12	8.91	9.46	9.03
gene-LOC4337686	LOC4337686	phosphoinositide phospholipase C 2, transcript variant X2	33.223	5.05411	4.17669e-77	1.12265e-73	yes	up	2.95	4.91	2.38	69.45	144.06	109.74
gene-LOC4327307	LOC4327307	1-aminocyclopropane-1-carboxylate synthase 7	0.037	-4.77225	2.85407e-71	6.90428e-68	yes	down	44.74	26.78	29.87	0.91	1.67	1.03
gene-LOC4342381	LOC4342381	uncharacterized oxidoreductase At1g06690, chloroplastic	3.504	1.80899	2.2417e-68	4.92991e-65	yes	up	333.46	368.02	314.05	1152.97	1187.08	1125.24
gene-LOC4324653	LOC4324653	aluminum-activated malate transporter 9	8.074	3.01334	1.72268e-60	3.47279e-57	yes	up	1.63	2.47	2.2	17.56	15.59	16.43
gene-LOC4340570	LOC4340570	probable glucomannan 4-beta-mannosyltransferase 3, transcript variant X1	16.181	4.01619	9.20315e-59	1.71256e-55	yes	up	3.92	10.15	7.3	94.12	124.47	116.57
gene-LOC4338151	LOC4338151	extensin	12.315	3.6223	9.88395e-58	1.70788e-54	yes	up	16.11	25.59	11.98	201.52	235.52	206.06
gene-LOC4339793	LOC4339793	plant cysteine oxidase 2	14.686	3.8764	2.49924e-56	4.03061e-53	yes	up	1.55	1.61	3.34	29.05	30.46	30.68
gene-LOC4347611	LOC4347611	putative alpha-L-fucosidase 1	10.18	3.34763	3.01663e-55	4.56095e-52	yes	up	1.79	1.8	1.67	13.75	20.84	17.53
gene-LOC4326838	LOC4326838	neutral/alkaline invertase 1, mitochondrial-like	4.023	2.00811	4.35077e-54	6.19114e-51	yes	up	49.77	59.12	58.66	189.6	224.31	243.06
gene-LOC4333923	LOC4333923	cortical cell-delineating protein	6.435	2.68597	3.72363e-53	5.00436e-50	yes	up	20.22	19.76	19.43	99.99	151.5	121.21
gene-LOC4345876	LOC4345876	protein EXORDIUM-like 2	31.703	4.98653	1.0144e-52	1.29154e-49	yes	up	0.21	1.17	0.58	23.86	19.52	22.24
gene-LOC4328364	LOC4328364	probable arabinose 5-phosphate isomerase	9.637	3.26858	5.00998e-52	6.05982e-49	yes	up	1.25	1.38	1.51	12.25	13.66	11.96
gene-LOC4346580	LOC4346580	POU domain, class 4, transcription factor 1, transcript variant X2	7.824	2.96796	1.83371e-49	2.11235e-46	yes	up	7.44	13.09	9.46	77.78	86.61	66.15
gene-LOC4328018	LOC4328018	sucrose:sucrose 1-fructosyltransferase	11.733	3.5525	1.76103e-48	1.93641e-45	yes	up	0.67	1.27	0.94	12.6	10.97	9.3
gene-LOC4343014	LOC4343014	protein CDI	9.898	3.30718	2.90084e-48	3.05105e-45	yes	up	10.91	20.26	12.48	113.78	169.71	137.14
gene-LOC4335203	LOC4335203	probable flavin-containing monooxygenase 1	4.572	2.19289	2.33391e-47	2.35249e-44	yes	up	8.2	8.36	7.89	37.74	41.05	31.41
gene-LOC9267892	LOC9267892	disease resistance protein RPM1	0.234	-2.09295	3.87192e-47	3.74662e-44	yes	down	305.2	223.66	238.78	58.94	56.05	60.62
gene-LOC4329820	LOC4329820	lecithin-cholesterol acyltransferase-like 1	14.146	3.82234	7.149e-45	6.65159e-42	yes	up	1.53	1.91	1	15.67	26.2	19.27
gene-LOC4339490	LOC4339490	myb-related protein Hv33	25.335	4.66304	3.02719e-44	2.71225e-41	yes	up	0.44	0.48	0.18	8.9	9.91	8.22
gene-LOC4336684	LOC4336684	amino acid transporter AVT3B	0.239	-2.06282	1.48574e-42	1.28362e-39	yes	down	45.27	40.06	37.07	10.22	8.64	9.73
gene-LOC4337622	LOC4337622	probable glutathione S-transferase DHAR1, cytosolic	3.531	1.82023	1.54348e-41	1.28753e-38	yes	up	101.41	126.55	101.81	370.65	417.41	345.74
gene-LOC4345604	LOC4345604	alpha carbonic anhydrase 7	0.042	-4.57374	1.85776e-40	1.49804e-37	yes	down	16.36	16.9	13.56	0.17	0.94	0.77
gene-LOC4339633	LOC4339633	mitogen-activated protein kinase 7-like	9.756	3.28623	1.04842e-39	8.18136e-37	yes	up	12.84	15.65	9.99	73.97	151.69	143.12
gene-LOC4341540	LOC4341540	VQ motif-containing protein 18	0.273	-1.87144	2.6633e-38	2.01338e-35	yes	down	63.63	64.35	52.36	15.71	16.01	16.32
gene-LOC107276568	LOC107276568	glucose-6-phosphate/phosphate translocator 2, chloroplastic	10.754	3.42685	2.86915e-38	2.10326e-35	yes	up	10.75	8.9	5.21	60.47	111.19	89.34
gene-LOC4350130	LOC4350130	disease resistance protein RPM1	0.216	-2.21204	3.17251e-38	2.25724e-35	yes	down	10.5	8.68	8.45	1.87	1.83	1.99
gene-LOC9266916	LOC9266916	wall-associated receptor kinase 2	0.119	-3.06582	8.69953e-38	6.01286e-35	yes	down	15.22	9.24	11.47	1.23	1.51	1.45
gene-LOC4325538	LOC4325538	cationic amino acid transporter 5	0.162	-2.62703	1.37093e-37	9.21227e-35	yes	down	143.16	120.65	87.26	21.25	14.55	19.64
gene-LOC4344999	LOC4344999	germin-like protein 8-12, transcript variant X1	0.142	-2.8169	9.87633e-37	6.45725e-34	yes	down	806.37	635.95	740.76	65.01	101.28	136.66
gene-LOC4337486	LOC4337486	cationic peroxidase SPC4	0.094	-3.41117	1.21523e-36	7.73622e-34	yes	down	119.51	83.31	98.03	10.27	4.96	12.41
gene-LOC4325479	LOC4325479	AP2/ERF and B3 domain-containing protein Os01g0141000-like	0.1	-3.32818	1.5659e-36	9.71299e-34	yes	down	368.7	181.24	188.93	18.1	27.87	26.04
gene-LOC4343912	LOC4343912	ethylene-responsive transcription factor 1-like	0.187	-2.42112	5.62404e-35	3.40128e-32	yes	down	136.02	89.41	94.74	16.25	19.29	22.87
gene-LOC4333014	LOC4333014	phospho-2-dehydro-3-deoxyheptonate aldolase 1, chloroplastic-like	3.388	1.76045	1.47134e-34	8.68127e-32	yes	up	7.09	7.74	6.38	22.96	21.8	25.23
gene-LOC4348248	LOC4348248	-	12.049	3.59079	2.74796e-34	1.58276e-31	yes	up	0.97	0.9	0.55	8.8	10.93	6.29
gene-LOC112939256	LOC112939256	uncharacterized LOC112939256	50.39	5.65505	3.06763e-34	1.72579e-31	yes	up	0.55	0.37	0.5	12.61	25.04	31.9
gene-LOC4336574	LOC4336574	nudix hydrolase 8	5.01	2.32471	3.29362e-34	1.81082e-31	yes	up	42.54	54.95	43.08	162.91	257.6	266.2
gene-LOC4341824	LOC4341824	probable alpha-glucosidase Os06g0675700, transcript variant X1	4.084	2.03005	4.08007e-34	2.19335e-31	yes	up	3.73	4.1	3.52	15.11	17.48	12.94
gene-LOC4348134	LOC4348134	peptidyl-prolyl cis-trans isomerase	17.633	4.14017	9.22875e-34	4.85332e-31	yes	up	3.41	1.76	1.65	52.48	40.74	23.51
gene-LOC107278769	LOC107278769	-	0.138	-2.86159	1.00338e-33	5.16441e-31	yes	down	6.33	6.13	6.68	0.52	0.92	1.11
gene-LOC4336027	LOC4336027	PLAT domain-containing protein 3	3.533	1.82105	1.27952e-33	6.44853e-31	yes	up	58.71	82.56	60.07	237.27	231.31	223.84
gene-LOC4349050	LOC4349050	benzyl alcohol O-benzoyltransferase	9.341	3.22361	1.81034e-33	8.93754e-31	yes	up	71	61.8	42.19	304.31	694.54	599.05
gene-LOC4342395	LOC4342395	photosystem II 10 kDa polypeptide, chloroplastic	0.022	-5.47427	2.93183e-33	1.41848e-30	yes	down	17.94	14.63	10.57	0.24	0.11	0.6
gene-LOC9269935	LOC9269935	uncharacterized LOC9269935, transcript variant X1	0.185	-2.43302	4.16934e-33	1.97766e-30	yes	down	49.43	55.54	37.54	8.68	6.23	10.47
gene-LOC107278441	LOC107278441	uncharacterized LOC107278441	0.088	-3.50482	4.35488e-33	2.02594e-30	yes	down	42.17	22.38	35.09	1.83	3.95	3.24
gene-LOC4344635	LOC4344635	beta-sesquiphellandrene synthase	5.382	2.42807	8.6979e-33	3.97002e-30	yes	up	15.15	23.75	15.67	94.73	111.81	75.83
gene-LOC4343122	LOC4343122	probable aquaporin PIP2-1	3.447	1.78526	8.94963e-33	4.00927e-30	yes	up	19.74	25.58	20.12	73.21	79.83	66.54
gene-LOC4334216	LOC4334216	transcription factor HHO5	4.924	2.29978	1.23264e-32	5.42161e-30	yes	up	4.96	4.29	5.86	19.95	29.01	23.59
gene-LOC4336150	LOC4336150	2-oxoglutarate-dependent dioxygenase DAO-like	4.14	2.04952	3.49027e-32	1.50773e-29	yes	up	3.77	3.59	3.24	14.64	13.84	14.46
gene-LOC4346776	LOC4346776	delta(8)-fatty-acid desaturase 2	3.956	1.98419	3.70113e-32	1.57077e-29	yes	up	7.34	7.28	7.89	23.49	34.05	29.25
gene-LOC4325998	LOC4325998	Bowman-Birk type bran trypsin inhibitor	4.965	2.31173	4.7066e-32	1.96306e-29	yes	up	359.22	588.03	563.11	1893.68	2630.81	2676.63
gene-LOC4337732	LOC4337732	peroxidase 5	186.065	7.53966	1.40068e-31	5.74303e-29	yes	up	0.04	0.19	0.04	22.89	15.84	8.6
gene-LOC9267566	LOC9267566	U-box domain-containing protein 9	2.803	1.4869	2.54191e-31	1.02486e-28	yes	up	21.77	23.23	19.65	63.48	57.73	55.24
gene-LOC4350239	LOC4350239	uncharacterized LOC4350239, transcript variant X1	0.279	-1.84371	4.22496e-31	1.67551e-28	yes	down	24.37	19.9	22.92	6.62	5.97	5.57
gene-LOC4343492	LOC4343492	glucan endo-1,3-beta-glucosidase 3, transcript variant X1	0.201	-2.31508	7.56807e-31	2.95289e-28	yes	down	134.35	107.53	172.61	24.98	22.61	33.81
gene-LOC4340333	LOC4340333	putrescine hydroxycinnamoyltransferase 1-like	0.223	-2.16459	7.87087e-31	3.02229e-28	yes	down	12.03	11.92	14.36	3.22	2.52	2.6
gene-LOC4341221	LOC4341221	uncharacterized LOC4341221	15.885	3.98961	1.15077e-30	4.34974e-28	yes	up	3.46	3.65	1.48	28.13	57.15	54.6
gene-LOC4339266	LOC4339266	jacalin-related lectin 3, transcript variant X1	7.37	2.88165	2.04699e-30	7.61827e-28	yes	up	4.23	4.56	2.76	36.22	31.29	20.28
gene-LOC4324302	LOC4324302	transcription factor MYB59	0.249	-2.00793	4.57298e-30	1.67614e-27	yes	down	67.7	80.91	67.06	15.27	14.96	22.04
gene-LOC4347328	LOC4347328	isoamylase 3, chloroplastic-like	5.176	2.37184	7.15874e-30	2.58473e-27	yes	up	4.16	5.97	5.46	18.97	32.03	27.61
gene-LOC4325003	LOC4325003	gibberellin 20 oxidase 2-like	12.197	3.6085	7.62485e-30	2.71254e-27	yes	up	0.42	0.49	0.58	6.11	6.5	5.36
gene-LOC4336145	LOC4336145	beta-glucosidase 12-like	3.914	1.96859	1.03615e-29	3.63269e-27	yes	up	21.4	28.83	17.64	86.38	81.78	87.35
gene-LOC4325704	LOC4325704	glutathione S-transferase 4	6.599	2.72231	1.15961e-29	4.00744e-27	yes	up	11.92	24.23	13.65	97.11	125.47	97.05
gene-LOC4347125	LOC4347125	glutamate receptor 2.8	0.207	-2.27308	1.56282e-29	5.32483e-27	yes	down	7.28	7.07	7.17	1.4	1.13	1.82
gene-LOC4333296	LOC4333296	potassium transporter 27-like	7.73	2.95038	2.26826e-29	7.62103e-27	yes	up	21.62	33.4	13.99	135.8	214.06	169.67
gene-LOC4348853	LOC4348853	cellulose synthase A catalytic subunit 7 [UDP-forming]-like	97.256	6.60372	3.79775e-29	1.25851e-26	yes	up	0.01	0.08	0.04	6.58	3.78	2.31
gene-LOC4342198	LOC4342198	sugar transport protein MST3-like	0.211	-2.24448	8.07488e-29	2.63972e-26	yes	down	221.39	157.83	182.13	35.63	29.75	50.34
gene-LOC4335436	LOC4335436	wall-associated receptor kinase 4	0.346	-1.53168	1.21457e-28	3.91756e-26	yes	down	81.51	69.2	69.01	25.81	21.49	26.84
gene-LOC4352505	LOC4352505	lipoxygenase 2.1, chloroplastic, transcript variant X1	54.76	5.77504	1.37815e-28	4.38668e-26	yes	up	38.97	73.41	46.29	1131.86	3392.32	4158.07
gene-LOC9270867	LOC9270867	uncharacterized LOC9270867	0.227	-2.13736	1.80549e-28	5.6723e-26	yes	down	163.36	105.66	130.17	27.31	28.18	33.11
gene-LOC4332725	LOC4332725	probable leucine-rich repeat receptor-like protein kinase At5g49770	0.329	-1.60289	2.07346e-28	6.43065e-26	yes	down	60.46	70.47	54.27	20.13	17.21	22.06
gene-LOC4351034	LOC4351034	CASP-like protein 1U2, transcript variant X1	0.3	-1.73458	2.16354e-28	6.62509e-26	yes	down	141.19	110.94	129.22	32.36	37.66	43.01
gene-LOC4341658	LOC4341658	uncharacterized LOC4341658	0.397	-1.33151	2.54413e-28	7.69314e-26	yes	down	211.82	195.78	187.79	72.65	75.68	82.37
gene-LOC4332729	LOC4332729	serine/arginine repetitive matrix protein 1, transcript variant X1	3.665	1.87393	3.77808e-28	1.12834e-25	yes	up	16.22	23.34	16.07	68.66	72.74	57.36
gene-LOC4340504	LOC4340504	blue copper protein	63.338	5.98499	7.0131e-28	2.06895e-25	yes	up	0.21	0	0.42	16.84	13.07	10.62
gene-LOC4330301	LOC4330301	F-box protein PP2-A13, transcript variant X1	3.394	1.76296	1.58499e-27	4.61958e-25	yes	up	13.11	16.91	11.47	40.25	50.93	46.19
gene-LOC4341171	LOC4341171	peroxidase 2-like	0.176	-2.50753	1.92345e-27	5.5393e-25	yes	down	29.42	22.59	17.74	3.51	4.25	4.21
gene-LOC4343748	LOC4343748	GDSL esterase/lipase At3g26430	13.068	3.70801	2.20957e-27	6.28844e-25	yes	up	1.21	1.44	0.82	7.85	18.71	17.74
gene-LOC4343479	LOC4343479	cysteine-rich receptor-like protein kinase 6	0.159	-2.65604	2.5323e-27	7.12312e-25	yes	down	23.09	12.23	16.99	3.07	2.58	2.41
gene-LOC4330663	LOC4330663	U-box domain-containing protein 21	0.1	-3.32694	2.68581e-27	7.46811e-25	yes	down	43.18	21.06	25.88	2.75	1.93	4.11
gene-LOC4331456	LOC4331456	uncharacterized LOC4331456	6.674	2.7386	2.7364e-27	7.5223e-25	yes	up	3.05	4.88	2.48	19.1	25.12	23.44
gene-LOC4350195	LOC4350195	uncharacterized LOC4350195	0.122	-3.0373	3.24666e-27	8.8247e-25	yes	down	41.11	23.25	21.33	3.07	3.53	3.59
gene-LOC4339836	LOC4339836	cytochrome P450 93G2-like	5.797	2.53525	3.60861e-27	9.69954e-25	yes	up	14.47	13.79	9.58	68.7	94.7	50.23
gene-LOC4327172	LOC4327172	acidic endochitinase	0.22	-2.18715	5.81705e-27	1.54638e-24	yes	down	432.6	286.87	285.66	69.47	58.44	87.8
gene-LOC4338934	LOC4338934	protein TRANSPARENT TESTA 1, transcript variant X1	9.343	3.22388	8.02507e-27	2.11016e-24	yes	up	3.11	3.65	1.39	29.03	26.15	18.01
gene-LOC107279016	LOC107279016	U-box domain-containing protein 21-like	0.1	-3.31566	1.27733e-26	3.32257e-24	yes	down	11.92	7.9	8.12	0.81	0.64	1.29
gene-LOC4347164	LOC4347164	protein TIFY 10c-like	5.075	2.34354	1.5803e-26	4.06691e-24	yes	up	33.6	39.7	23.71	118.02	198.15	163.99
gene-LOC4332548	LOC4332548	abscisic acid receptor PYL4	0.142	-2.81596	1.60608e-26	4.08977e-24	yes	down	239.15	122.27	113.02	17.96	26.05	21.91
gene-LOC9272435	LOC9272435	putative disease resistance protein RGA4, transcript variant X1	0.141	-2.82509	2.15806e-26	5.4381e-24	yes	down	11.18	11.86	11.69	1.1	1.17	2.47
gene-LOC4341467	LOC4341467	phospholipase D alpha 2-like	11.388	3.50943	3.14354e-26	7.83972e-24	yes	up	0.53	0.42	0.35	3.39	6.76	4.21
gene-LOC4324806	LOC4324806	O-fucosyltransferase 19	3.015	1.59207	4.8202e-26	1.18985e-23	yes	up	10.33	14.21	13.05	32.56	38.36	39.5
gene-LOC4324944	LOC4324944	protein NRT1/ PTR FAMILY 5.10	5.806	2.53742	5.25429e-26	1.28391e-23	yes	up	46.94	49.13	95.02	307.52	370.03	403.8
gene-LOC4344152	LOC4344152	serine carboxypeptidase II-3	3.344	1.74145	5.57873e-26	1.34955e-23	yes	up	25.56	22.97	18.08	69.06	82.57	65.49
gene-LOC9268473	LOC9268473	-	5.735	2.51991	6.5218e-26	1.56207e-23	yes	up	5.3	8.49	5.78	27.44	40.78	41.87
gene-LOC4350979	LOC4350979	cytochrome P450 71D10	7.993	2.9988	1.07878e-25	2.5585e-23	yes	up	2	5.26	2.55	28.16	24.14	24.32
gene-LOC4346594	LOC4346594	premnaspirodiene oxygenase	195.689	7.61242	1.09931e-25	2.56485e-23	yes	up	0.14	0.13	0.2	10.85	47.9	32.33
gene-LOC4327688	LOC4327688	uncharacterized LOC4327688	6.823	2.77032	1.10266e-25	2.56485e-23	yes	up	1.44	2.62	1.47	9.92	12.97	13.81
gene-LOC4349190	LOC4349190	uncharacterized LOC4349190	4.371	2.12792	1.22696e-25	2.82679e-23	yes	up	10.86	16.52	10.41	43.15	61.6	56.05
gene-LOC4338024	LOC4338024	acid phosphatase 1-like	6.559	2.71351	1.62946e-25	3.71871e-23	yes	up	25.87	58.83	52.39	215.34	326.29	333.49
gene-LOC4350958	LOC4350958	probable LRR receptor-like serine/threonine-protein kinase At3g47570	0.182	-2.46179	2.14043e-25	4.83918e-23	yes	down	32.9	23.74	36.49	5.23	3.76	7.31
gene-LOC4349567	LOC4349567	probable receptor-like protein kinase At5g18500, transcript variant X1	4.08	2.02843	2.45134e-25	5.49078e-23	yes	up	1.88	1.88	1.76	7.3	8.31	6.59
gene-LOC4332162	LOC4332162	calcium uniporter protein 4, mitochondrial	6.177	2.62681	2.58341e-25	5.73352e-23	yes	up	1.08	1.82	2	9.21	9.94	10.42
gene-LOC4330040	LOC4330040	phenylalanine ammonia-lyase-like	294.302	8.20115	2.91913e-25	6.41969e-23	yes	up	0.14	0.31	0.22	17.16	104.76	71.46
gene-LOC4338400	LOC4338400	wall-associated receptor kinase-like 20	0.136	-2.88271	3.43977e-25	7.49654e-23	yes	down	6.84	4.55	5.74	0.82	0.69	0.76
gene-LOC4334183	LOC4334183	isoflavone 2'-hydroxylase	2.473	1.30639	3.75581e-25	8.10512e-23	yes	up	19.64	24.32	21.99	50.89	50.89	57.15
gene-LOC4346585	LOC4346585	SKP1-like protein 1A, transcript variant X1	0.367	-1.44733	3.78603e-25	8.10512e-23	yes	down	32.44	30.33	33.81	8.72	10.39	12.29
gene-LOC9266317	LOC9266317	uncharacterized LOC9266317	16.816	4.07174	7.90426e-25	1.6773e-22	yes	up	1.91	2.38	1.5	51.68	27.28	15.34
gene-LOC4348546	LOC4348546	serine/threonine-protein kinase RIPK	0.213	-2.23097	1.18047e-24	2.48321e-22	yes	down	41.88	27.99	37.33	5.64	7.45	9.2
gene-LOC4323880	LOC4323880	crocetin glucosyltransferase, chloroplastic	8.632	3.10967	1.30271e-24	2.71672e-22	yes	up	2.24	3.37	1.08	19.81	18.99	16.87
gene-LOC4336415	LOC4336415	phenylalanine ammonia-lyase	25.386	4.66596	2.54663e-24	5.26544e-22	yes	up	4.71	4.44	2.58	51.31	120.8	118.75
gene-LOC4336109	LOC4336109	heavy metal-associated isoprenylated plant protein 16	0.113	-3.14446	2.85193e-24	5.8467e-22	yes	down	138.53	64.69	142.89	13.12	8.26	16.88
gene-LOC4348767	LOC4348767	glycine-rich cell wall structural protein 2-like	6.903	2.7872	4.00178e-24	8.13505e-22	yes	up	11.69	24.74	13.69	103.82	147.38	81.01
gene-LOC4331834	LOC4331834	protein TIFY 11b-like	8.198	3.03521	4.08177e-24	8.22851e-22	yes	up	8.6	7.81	5.56	32.04	60.71	83.3
gene-LOC4352768	LOC4352768	cold-responsive protein kinase 1, transcript variant X1	0.322	-1.63608	4.13833e-24	8.27358e-22	yes	down	49.07	45.19	59.03	14.61	15.26	18.79
gene-LOC4329356	LOC4329356	probable sodium/metabolite cotransporter BASS3, chloroplastic, transcript variant X1	2.577	1.36544	4.9614e-24	9.75782e-22	yes	up	31.59	33.89	27.17	77.07	84.38	71.4
gene-LOC4349484	LOC4349484	transcription factor MYC2-like	2.325	1.21729	6.65619e-24	1.29855e-21	yes	up	22.55	25.12	23.83	47.5	56.19	58.33
gene-LOC4332374	LOC4332374	probable protein phosphatase 2C 30	6.387	2.67503	8.18846e-24	1.5847e-21	yes	up	7.49	11.86	4.65	50.01	42.97	55.09
gene-LOC4349611	LOC4349611	probable WRKY transcription factor 67	18.851	4.23659	8.32356e-24	1.59806e-21	yes	up	0.85	1.28	0.34	8.37	17.76	20.51
gene-LOC4337662	LOC4337662	tetraspanin-3	3	1.58519	9.62794e-24	1.83393e-21	yes	up	63.9	78.14	67.85	160.29	226.28	227.4
gene-LOC112937591	LOC112937591	uncharacterized LOC112937591	8.148	3.02637	1.24283e-23	2.34886e-21	yes	up	1.42	2.13	2.01	8.7	14.2	21.33
gene-LOC4340788	LOC4340788	UDP-glucose:2-hydroxyflavanone C-glucosyltransferase	8.98	3.16673	1.47133e-23	2.75915e-21	yes	up	2.53	4.45	1.56	27.74	29.33	17.71
gene-LOC4325794	LOC4325794	Bowman-Birk type wound-induced proteinase inhibitor WIP1	5.731	2.5188	1.55794e-23	2.89908e-21	yes	up	114.1	88.16	76.85	305.87	659.94	599.31
gene-LOC4336957	LOC4336957	vacuolar-sorting receptor 7, transcript variant X1	0.343	-1.54387	2.60258e-23	4.80603e-21	yes	down	106.37	98.54	82.04	29.27	28.98	38.15
gene-LOC4329967	LOC4329967	temperature-induced lipocalin-1	2.649	1.40568	3.21414e-23	5.8904e-21	yes	up	167.91	205.63	225.48	455.34	516.12	574.94
gene-LOC4325585	LOC4325585	type IV inositol polyphosphate 5-phosphatase 3	3.214	1.68449	3.35041e-23	6.09397e-21	yes	up	17.09	22.84	15.47	64.55	57.36	51.32
gene-LOC4335030	LOC4335030	uncharacterized LOC4335030	0.281	-1.83181	4.38229e-23	7.91134e-21	yes	down	26.15	24	19.73	6.12	5.25	7.77
gene-LOC4325677	LOC4325677	-	0.242	-2.04955	4.81223e-23	8.62316e-21	yes	down	7.84	9.53	8.93	2	1.34	2.46
gene-LOC4331610	LOC4331610	cyclin-dependent kinases regulatory subunit 1-like	2.632	1.39607	9.41141e-23	1.67406e-20	yes	up	43.56	47.64	50.02	103.67	135.21	123.31
gene-LOC4345993	LOC4345993	lipoxygenase 7, chloroplastic-like	0.198	-2.33789	1.11602e-22	1.97062e-20	yes	down	183.59	106.07	111.36	21.62	21.63	34.25
gene-LOC4328121	LOC4328121	peptidyl-prolyl cis-trans isomerase	2.169	1.11726	1.59012e-22	2.78743e-20	yes	up	2604.13	2345.97	2274.47	5340.09	5198.45	4734.93
gene-LOC4336571	LOC4336571	ethylene-responsive transcription factor 2	0.314	-1.66905	2.22848e-22	3.87835e-20	yes	down	82.4	57.91	57.31	18.56	20.51	21.61
gene-LOC4339738	LOC4339738	serine carboxypeptidase-like 50	2.599	1.37773	3.36208e-22	5.80943e-20	yes	up	16.21	21.05	17.95	48.14	49.08	42.42
gene-LOC4329772	LOC4329772	cell number regulator 2	0.427	-1.22631	4.03774e-22	6.92745e-20	yes	down	124.2	117.12	127.12	47	47.77	58.81
gene-LOC4326560	LOC4326560	probable isoprenylcysteine alpha-carbonyl methylesterase ICMEL2, transcript variant X1	2.026	1.01875	4.54453e-22	7.74202e-20	yes	up	1572.17	1814.94	1577.81	3148.01	3389.82	3270.42
gene-LOC4327593	LOC4327593	beta-glucosidase 3-like	0.233	-2.09865	4.75134e-22	8.0163e-20	yes	down	30.47	21.15	36.12	6.82	5.53	7.4
gene-LOC4341930	LOC4341930	uncharacterized LOC4341930	2.102	1.07201	4.7718e-22	8.0163e-20	yes	up	91.02	94.9	100.8	206.12	197.63	183.29
gene-LOC4329806	LOC4329806	heavy metal-associated isoprenylated plant protein 47	0.178	-2.48889	5.20975e-22	8.69166e-20	yes	down	86.96	55.71	92.89	13.75	9.17	18.08
gene-LOC4341476	LOC4341476	EIN3-binding F-box protein 1	0.41	-1.2859	6.22039e-22	1.03067e-19	yes	down	68.09	58.26	52.53	23.81	23.24	24.51
gene-LOC4336804	LOC4336804	probable purine permease 11	0.272	-1.87948	7.03791e-22	1.15819e-19	yes	down	172.41	121.42	105.58	34.63	31.02	40.39
gene-LOC4334029	LOC4334029	endoglucanase 10-like	5.33	2.41418	7.61643e-22	1.24493e-19	yes	up	4.9	6.41	4.98	40.26	24.36	19.74
gene-LOC4325138	LOC4325138	RING-H2 finger protein ATL39	0.133	-2.90771	7.99446e-22	1.29795e-19	yes	down	14.36	9.07	10.11	1.41	1.18	1.78
gene-LOC9267894	LOC9267894	non-specific lipid-transfer protein 2	0.322	-1.63442	8.71793e-22	1.40597e-19	yes	down	32.94	30.18	31.2	8.78	9.83	11.05
gene-LOC4347093	LOC4347093	cellulose synthase A catalytic subunit 9 [UDP-forming]-like	55.76	5.80115	1.02575e-21	1.64331e-19	yes	up	0.04	0.11	0.04	6.18	2.61	1.4
gene-LOC4333827	LOC4333827	uncharacterized LOC4333827	4.651	2.21748	1.24847e-21	1.98695e-19	yes	up	13.98	18.61	17.09	47.27	86.99	91.15
gene-LOC4346800	LOC4346800	probable LRR receptor-like serine/threonine-protein kinase At1g07650, transcript variant X1	0.325	-1.62174	1.45545e-21	2.30123e-19	yes	down	29.28	20.97	26.3	6.91	8.65	8.73
gene-LOC4325937	LOC4325937	cytidine deaminase 1	6.391	2.676	1.90989e-21	3.00013e-19	yes	up	4.02	3.34	1.72	15.09	21.78	19.69
gene-LOC9266774	LOC9266774	uncharacterized LOC9266774, transcript variant X3	5.635	2.49437	2.04481e-21	3.19135e-19	yes	up	0.84	1.13	1.46	2.96	3.92	3.74
gene-LOC4343569	LOC4343569	cyclin-D6-1-like, transcript variant X1	3.764	1.91219	2.19391e-21	3.40211e-19	yes	up	7.31	8.54	8.25	21.59	28.94	34.7
gene-LOC9267724	LOC9267724	calcium-transporting ATPase 5, plasma membrane-type-like	0.392	-1.34966	2.61423e-21	4.02043e-19	yes	down	34.51	27.96	26.3	11.55	10.38	11.82
gene-LOC4343483	LOC4343483	cysteine-rich receptor-like protein kinase 6, transcript variant X1	0.285	-1.81309	2.62589e-21	4.02043e-19	yes	down	35.25	26.57	40.7	8.66	8.56	11.36
gene-LOC9266264	LOC9266264	anthranilate O-methyltransferase 1-like	0.184	-2.44548	3.22308e-21	4.90375e-19	yes	down	33.62	30.39	58.62	6	6.75	9.2
gene-LOC4337647	LOC4337647	calcium-transporting ATPase 4, endoplasmic reticulum-type	0.256	-1.96799	3.65839e-21	5.53126e-19	yes	down	37.03	36.35	30.84	6.47	7.57	11.93
gene-LOC4342290	LOC4342290	uncharacterized LOC4342290, transcript variant X2	0.328	-1.60767	4.31956e-21	6.49034e-19	yes	down	14.06	12.43	14.86	4.73	3.57	4.95
gene-LOC4334753	LOC4334753	probable thiol methyltransferase 2	7.937	2.98858	5.47935e-21	8.18216e-19	yes	up	2.67	4.62	8	28.98	43.07	46.4
gene-LOC4331848	LOC4331848	ethylene-responsive transcription factor ERF073	0.276	-1.85855	5.67698e-21	8.42526e-19	yes	down	545.09	341.33	324.71	112.28	111.51	102.34
gene-LOC4331847	LOC4331847	ethylene-responsive transcription factor ERF073	0.246	-2.02523	5.89242e-21	8.69168e-19	yes	down	161.86	108.23	96.42	35.23	25.44	27.34
gene-LOC4346285	LOC4346285	dihydroneopterin aldolase 2	3.495	1.80538	6.08474e-21	8.92097e-19	yes	up	16.87	18.1	18.6	48.06	59.26	75.39
gene-LOC4349433	LOC4349433	chlorophyllide a oxygenase, chloroplastic-like	2.566	1.35936	7.7327e-21	1.12688e-18	yes	up	6.16	6	7.3	15.72	16.62	16.34
gene-LOC4336153	LOC4336153	copper methylamine oxidase	0.378	-1.40189	8.555e-21	1.23925e-18	yes	down	56.42	47.7	43.6	16.27	17.59	20.7
gene-LOC9271995	LOC9271995	cyclin-P1-1	0.382	-1.38991	8.98589e-21	1.29392e-18	yes	down	27.71	27	26.97	9.8	9.67	10.93
gene-LOC4351419	LOC4351419	CBL-interacting protein kinase 32-like, transcript variant X1	2.951	1.56115	9.67322e-21	1.38464e-18	yes	up	9.26	10.43	7.46	26.07	28.47	23.31
gene-LOC4343049	LOC4343049	probable cellulose synthase A catalytic subunit 3 [UDP-forming]	4.748	2.2473	1.12449e-20	1.60014e-18	yes	up	7.51	8.05	5.6	44.74	30.78	22.14
gene-LOC4342699	LOC4342699	probable cellulose synthase A catalytic subunit 8 [UDP-forming]	7.216	2.85125	1.16158e-20	1.64326e-18	yes	up	1.8	2.33	1.13	17.89	10.82	8.12
gene-LOC4333201	LOC4333201	allene oxide cyclase, chloroplastic-like	2.775	1.47245	1.29583e-20	1.82253e-18	yes	up	47.55	45.96	35.61	100.15	131.18	119.21
gene-LOC4339942	LOC4339942	uncharacterized LOC4339942	4.242	2.08487	1.41755e-20	1.9822e-18	yes	up	2.96	3.71	2.11	12.37	13.83	10.06
gene-LOC4342593	LOC4342593	thioredoxin H1-like	2.219	1.15006	1.47818e-20	2.05509e-18	yes	up	441.92	441.03	558.17	1012.25	1042.67	1060.33
gene-LOC4338773	LOC4338773	WAT1-related protein At5g07050	2.997	1.58344	1.49454e-20	2.06597e-18	yes	up	25.18	30.22	22.27	72.65	89.76	64.2
gene-LOC4340874	LOC4340874	uncharacterized LOC4340874	0.449	-1.15418	1.5315e-20	2.10503e-18	yes	down	762.54	620.9	672.74	282.81	310.03	308.28
gene-LOC4335581	LOC4335581	putative wall-associated receptor kinase-like 16	0.263	-1.92608	1.55869e-20	2.1303e-18	yes	down	19.36	21.81	21.25	4.46	4.65	7.58
gene-LOC4342116	LOC4342116	NAC domain-containing protein 22-like	0.262	-1.93458	1.59667e-20	2.16994e-18	yes	down	40.57	34.84	35.08	10.25	6.55	11.42
gene-LOC4334794	LOC4334794	aspartokinase 1, chloroplastic	8.143	3.02551	1.87085e-20	2.52837e-18	yes	up	3.3	2.24	3.98	12.23	33.85	29.78
gene-LOC4348631	LOC4348631	chitinase 2	0.317	-1.65616	1.96774e-20	2.64453e-18	yes	down	134.5	88.73	109.22	31.66	28.88	37.62
gene-LOC4325540	LOC4325540	uncharacterized LOC4325540	3.788	1.92136	2.70192e-20	3.61116e-18	yes	up	6.39	7.81	7.73	19.49	30.95	29.13
gene-LOC4328727	LOC4328727	uncharacterized LOC4328727, transcript variant X4	0.23	-2.12035	3.01527e-20	4.00783e-18	yes	down	210.43	299.84	338.6	54.61	58.52	95.67
gene-LOC4345995	LOC4345995	beta-glucosidase 27-like	4.25	2.08737	3.04371e-20	4.02352e-18	yes	up	6.57	7.3	4.43	19.42	31.3	25.03
gene-LOC4327944	LOC4327944	zinc finger protein BRUTUS	2.199	1.13673	3.83874e-20	5.0469e-18	yes	up	16.2	18.88	20.47	36.62	40.97	41.45
gene-LOC4333948	LOC4333948	SCARECROW-LIKE protein 7-like	6.237	2.64096	4.19711e-20	5.48823e-18	yes	up	0.9	1.16	0.61	4.16	6.24	5.78
gene-LOC4333770	LOC4333770	plasma membrane ATPase 1, transcript variant X1	3.332	1.73651	4.77084e-20	6.20491e-18	yes	up	2.47	2.41	1.76	7.65	7.29	6.59
gene-LOC4338112	LOC4338112	BURP domain-containing protein 2-like	11.879	3.57029	4.90571e-20	6.34621e-18	yes	up	0.63	0.91	0.88	14.17	6.79	6.96
gene-LOC9267221	LOC9267221	cysteine-rich receptor-like protein kinase 15	0.407	-1.29722	6.66237e-20	8.57284e-18	yes	down	17.24	16.13	16.6	6.34	6.12	7.37
gene-LOC4334586	LOC4334586	protein SODIUM POTASSIUM ROOT DEFECTIVE 2	3.745	1.90496	7.88333e-20	1.00902e-17	yes	up	6.21	10.09	9.95	28.5	37.31	30.03
gene-LOC4338658	LOC4338658	COBRA-like protein 3	5.93	2.56805	8.41312e-20	1.07117e-17	yes	up	4.76	5.63	3.37	37.83	24.43	17.09
gene-LOC4327887	LOC4327887	cytokinin dehydrogenase 5-like, transcript variant X1	5.754	2.52452	9.09627e-20	1.15208e-17	yes	up	10.09	9.06	3.94	37.32	49.42	52.71
gene-LOC4341568	LOC4341568	protein LYK5	0.298	-1.74458	9.28912e-20	1.16602e-17	yes	down	7.12	6.09	6.19	1.75	1.76	2.13
gene-LOC4348521	LOC4348521	protein STRUBBELIG-RECEPTOR FAMILY 7, transcript variant X1	8.171	3.03046	9.30271e-20	1.16602e-17	yes	up	0.46	0.45	0.49	5.17	3.15	2.86
gene-LOC4344282	LOC4344282	cationic peroxidase 1	0.148	-2.75985	1.03648e-19	1.29245e-17	yes	down	12.11	9.35	8.87	0.91	1.45	1.98
gene-LOC4336283	LOC4336283	2-alkenal reductase (NADP(+)-dependent)	4.656	2.21895	1.18153e-19	1.46577e-17	yes	up	281.37	225.41	131.94	747.74	1132.28	1026.12
gene-LOC107278893	LOC107278893	uncharacterized LOC107278893	0.421	-1.24692	1.56489e-19	1.92163e-17	yes	down	59.1	49.34	57.14	20.05	24.07	23.9
gene-LOC4331945	LOC4331945	polyol transporter 5	2.925	1.54826	1.9191e-19	2.34469e-17	yes	up	19.13	26.01	25.1	80.12	60.2	59.49
gene-LOC4332422	LOC4332422	cysteine-rich repeat secretory protein 55	0.281	-1.83156	2.03963e-19	2.47944e-17	yes	down	45.96	53.01	74.48	16.19	13.4	17.88
gene-LOC4347061	LOC4347061	sugar transport protein 7	0.396	-1.33479	2.06561e-19	2.49845e-17	yes	down	166.38	145.66	126	52.91	51.95	64.6
gene-LOC4329527	LOC4329527	serine/threonine-protein kinase CTR1, transcript variant X1	0.348	-1.52359	2.1198e-19	2.55124e-17	yes	down	9.76	9.04	10.68	3.47	2.88	3.67
gene-LOC4343507	LOC4343507	cysteine-rich receptor-like protein kinase 10, transcript variant X1	0.272	-1.87993	2.18866e-19	2.62108e-17	yes	down	91.15	60.55	64.32	20.48	27.06	17.5
gene-LOC4340188	LOC4340188	probable WRKY transcription factor 30	0.149	-2.74836	2.21102e-19	2.63482e-17	yes	down	8.99	4.8	5.55	0.62	0.99	1.2
gene-LOC4350636	LOC4350636	chalcone synthase 1-like	8.813	3.13958	2.23863e-19	2.65464e-17	yes	up	1.18	1.78	1.22	15.42	14.37	5.96
gene-LOC4348690	LOC4348690	probable cinnamyl alcohol dehydrogenase 3	3.339	1.73927	2.56465e-19	3.02641e-17	yes	up	6.15	6.17	4.62	17.56	21.22	16.29
gene-LOC4345418	LOC4345418	dirigent protein 21	14.648	3.87265	2.58769e-19	3.03877e-17	yes	up	0.66	2.25	0.6	21.47	16.04	12.54
gene-LOC4347708	LOC4347708	ribonuclease 3	71.001	6.14977	2.90919e-19	3.39982e-17	yes	up	6.74	31.63	39.32	1842.39	2023.14	1479.28
gene-LOC4325999	LOC4325999	Bowman-Birk type bran trypsin inhibitor	14.558	3.86371	3.00146e-19	3.49079e-17	yes	up	49.18	116.49	139.43	1013.83	1612.35	1695.08
gene-LOC4347113	LOC4347113	WAT1-related protein At4g30420, transcript variant X1	8.686	3.11861	3.02655e-19	3.50313e-17	yes	up	0.6	0.59	0.43	5.35	4.97	3.35
gene-LOC4325938	LOC4325938	glucan endo-1,3-beta-glucosidase GII	0.262	-1.9329	3.73078e-19	4.29768e-17	yes	down	549.76	294.01	521.41	127.59	105.46	115.91
gene-LOC4329821	LOC4329821	putative UDP-rhamnose:rhamnosyltransferase 1	3.812	1.93039	3.78193e-19	4.32321e-17	yes	up	7.95	9.75	6.16	23.14	37.99	27.44
gene-LOC4344902	LOC4344902	NAC domain-containing protein 21/22, transcript variant X1	0.098	-3.3511	3.78869e-19	4.32321e-17	yes	down	4.82	4.75	3.88	0.52	0.38	0.39
gene-LOC4346840	LOC4346840	disease resistance protein PIK6-NP-like	0.366	-1.45053	4.46664e-19	5.07289e-17	yes	down	33.54	28.96	30.96	10.22	11.76	11.35
gene-LOC4326710	LOC4326710	G-type lectin S-receptor-like serine/threonine-protein kinase At2g19130	0.156	-2.68103	4.59919e-19	5.19902e-17	yes	down	3.73	2.86	3.12	0.39	0.64	0.44
gene-LOC4333098	LOC4333098	zinc transporter 2-like	0.314	-1.67173	5.44348e-19	6.1248e-17	yes	down	55.73	38.11	43.81	13.43	12.73	16.17
gene-LOC4344858	LOC4344858	lactoylglutathione lyase-like	2.222	1.15209	5.52302e-19	6.18552e-17	yes	up	276.49	362.33	334.51	729.89	726.02	648.86
gene-LOC112936180	LOC112936180	wall-associated receptor kinase 5-like	0.311	-1.68319	6.3253e-19	7.02779e-17	yes	down	32.32	38.79	36.17	8.04	12.14	12.34
gene-LOC4336794	LOC4336794	uncharacterized LOC4336794, transcript variant X2	10.413	3.38026	6.33317e-19	7.02779e-17	yes	up	2.12	1.85	0.61	10.47	20.96	14.99
gene-LOC4340994	LOC4340994	xylanase inhibitor protein 1, transcript variant X2	6.175	2.62652	6.55359e-19	7.23917e-17	yes	up	3.53	4.01	2.12	12.61	22.17	23.39
gene-LOC4325268	LOC4325268	uncharacterized LOC4325268	0.382	-1.3874	6.71759e-19	7.3866e-17	yes	down	18.03	16.49	21.02	6.55	6.19	7.97
gene-LOC4330185	LOC4330185	serine/threonine-protein kinase D6PK	11.197	3.48506	7.69368e-19	8.41649e-17	yes	up	0.18	0.32	0.14	1.8	2.94	2.22
gene-LOC9272653	LOC9272653	-	3.428	1.7772	7.72378e-19	8.41649e-17	yes	up	3.74	5.06	5.31	12.93	15.4	18.8
gene-LOC4343312	LOC4343312	GTPase activating protein 1-like	4.006	2.00232	8.06218e-19	8.74584e-17	yes	up	31.13	52.25	35.82	111.38	187.66	166.01
gene-LOC4326578	LOC4326578	anthocyanin 3'-O-beta-glucosyltransferase	16.923	4.08088	8.42707e-19	9.10086e-17	yes	up	0.19	0.49	0.12	3.83	6.3	3.16
gene-LOC4332740	LOC4332740	probable inactive receptor kinase At5g58300, transcript variant X1	4.069	2.02454	8.78118e-19	9.44114e-17	yes	up	1.31	1.62	1.38	6.16	6.24	4.6
gene-LOC4347843	LOC4347843	thioredoxin H2-2-like	3.291	1.71862	9.13982e-19	9.78324e-17	yes	up	14.37	15.71	11.5	51.4	45.08	35.96
gene-LOC4335826	LOC4335826	G-type lectin S-receptor-like serine/threonine-protein kinase At2g19130	0.214	-2.22397	1.1469e-18	1.22224e-16	yes	down	171.36	96.23	82.88	24.31	30.57	26.11
gene-LOC4351694	LOC4351694	photosystem I reaction center subunit N, chloroplastic	0.214	-2.22601	1.24011e-18	1.31576e-16	yes	down	494.19	288.71	236.33	83.67	69.79	59.24
gene-LOC4351058	LOC4351058	magnesium/proton exchanger 1-like	4.238	2.08335	1.30387e-18	1.37738e-16	yes	up	9.73	14.15	8.34	32.45	57.68	42.97
gene-LOC4337210	LOC4337210	receptor like protein 21	0.102	-3.29831	1.31919e-18	1.3875e-16	yes	down	4.23	3.56	3.61	0.33	0.3	0.73
gene-LOC4348796	LOC4348796	E3 ubiquitin-protein ligase RZFP34, transcript variant X1	0.33	-1.59829	1.35513e-18	1.41913e-16	yes	down	48.8	39.19	58.87	15.78	13.84	17.34
gene-LOC4334588	LOC4334588	chalcone--flavonone isomerase-like	2.618	1.38831	1.3959e-18	1.45553e-16	yes	up	35.86	54.07	44	118.62	113.93	113.01
gene-LOC4343950	LOC4343950	uncharacterized hydrolase YugF, transcript variant X1	6.8	2.76564	1.4303e-18	1.485e-16	yes	up	1.16	1	0.71	5.27	8.12	5.56
gene-LOC4335630	LOC4335630	F-box/kelch-repeat protein At1g67480, transcript variant X10	0.223	-2.16276	1.50218e-18	1.55296e-16	yes	down	6.23	5.65	6.98	0.95	1.34	1.7
gene-LOC4338093	LOC4338093	GDSL esterase/lipase At1g28580	2.944	1.55787	1.5487e-18	1.59424e-16	yes	up	8.26	10.13	6.97	24.07	25.48	22.36
gene-LOC4336585	LOC4336585	ethylene-responsive transcription factor ERF038	11.678	3.54569	1.61114e-18	1.65149e-16	yes	up	0.5	0.62	0.55	8.77	5.07	5.18
gene-LOC4341355	LOC4341355	protein CYTOKININ-RESPONSIVE GATA TRANSCRIPTION FACTOR 1-like, transcript variant X2	0.341	-1.55097	1.87265e-18	1.91001e-16	yes	down	18.47	17.49	14.98	6.39	5.67	4.52
gene-LOC107280571	LOC107280571	uncharacterized LOC107280571	0.246	-2.02569	1.87914e-18	1.91001e-16	yes	down	50.29	48.61	42	7.95	9.79	15.98
gene-LOC4330182	LOC4330182	phospholipase A1-Ibeta2, chloroplastic	2.697	1.43145	1.97551e-18	1.99956e-16	yes	up	29.23	31.07	24.09	59.11	80.24	82.65
gene-LOC107275602	LOC107275602	receptor-like protein EIX2	10.037	3.32728	2.0568e-18	2.07317e-16	yes	up	1.24	1.65	0.67	7.82	13.23	13.67
gene-LOC4346629	LOC4346629	ethylene-responsive transcription factor 1-like	0.227	-2.13807	2.25966e-18	2.26819e-16	yes	down	68.89	40.2	45.58	15	9.38	9.92
gene-LOC4336542	LOC4336542	homeobox-leucine zipper protein HOX22	4.497	2.16908	2.43118e-18	2.43028e-16	yes	up	3.77	5.58	3.61	23.18	14.71	18.85
gene-LOC4346235	LOC4346235	kinesin-like protein KIN-7H	3.175	1.66678	2.44753e-18	2.43655e-16	yes	up	2.34	3.89	3.44	10.23	10.15	9.58
gene-LOC4337100	LOC4337100	anthocyanidin reductase ((2S)-flavan-3-ol-forming)	0.283	-1.82277	2.79612e-18	2.77217e-16	yes	down	12.93	13.64	13.06	2.87	2.27	4.58
gene-LOC4334784	LOC4334784	disease resistance protein RGA2-like, transcript variant X2	0.401	-1.31876	2.82629e-18	2.79065e-16	yes	down	21.68	17.46	17.77	7.54	8.1	6.57
gene-LOC4339201	LOC4339201	putative glucan endo-1,3-beta-glucosidase GVI	3.853	1.94582	3.02644e-18	2.97612e-16	yes	up	24.38	25.82	15.11	85.27	96.67	63.03
gene-LOC4325318	LOC4325318	acyl-protein thioesterase 1 homolog 1	14.007	3.80806	3.07476e-18	3.0114e-16	yes	up	0.45	0.52	0.32	7.68	5.85	4.01
gene-LOC4341458	LOC4341458	putative receptor protein kinase ZmPK1	0.268	-1.9022	3.22204e-18	3.14292e-16	yes	down	17.95	14.37	15.37	5.81	3.95	3.66
gene-LOC4325335	LOC4325335	type IV inositol polyphosphate 5-phosphatase 3	8.009	3.00154	3.28616e-18	3.19259e-16	yes	up	0.42	1.1	0.41	4.54	5.51	4.96
gene-LOC4326104	LOC4326104	rust resistance kinase Lr10, transcript variant X1	0.346	-1.53248	4.03556e-18	3.90497e-16	yes	down	15.18	15.29	15.58	4.46	4.43	6.11
gene-LOC4346714	LOC4346714	sugar transport protein 14, transcript variant X1	0.444	-1.17179	4.0926e-18	3.94438e-16	yes	down	35.4	31.76	32.8	13.5	13.14	16.31
gene-LOC4335756	LOC4335756	arogenate dehydratase/prephenate dehydratase 6, chloroplastic	5.489	2.45659	4.11047e-18	3.94589e-16	yes	up	5.84	5.54	4.3	15.22	35.76	33.04
gene-LOC4326358	LOC4326358	D-amino-acid transaminase, chloroplastic, transcript variant X1	4.833	2.27281	4.47974e-18	4.28338e-16	yes	up	14.96	18.02	34.57	87.2	119.65	110.12
gene-LOC4330049	LOC4330049	probable aquaporin PIP2-2	3.644	1.8656	4.74038e-18	4.51475e-16	yes	up	14.51	27.38	19.68	77.12	80.37	60.54
gene-LOC4336803	LOC4336803	probable purine permease 11, transcript variant X1	0.337	-1.5688	4.8007e-18	4.55426e-16	yes	down	18.55	17.18	15.74	4.84	4.23	6.72
gene-LOC4347709	LOC4347709	ribonuclease 1	323.943	8.33959	5.34753e-18	5.03759e-16	yes	up	0	0.58	0.33	77.21	131.47	75.36
gene-LOC4334899	LOC4334899	G-type lectin S-receptor-like serine/threonine-protein kinase At2g19130, transcript variant X1	0.377	-1.40924	5.35183e-18	5.03759e-16	yes	down	24.22	17.99	24.11	7.48	8.71	8.03
gene-LOC4324218	LOC4324218	dnaJ homolog subfamily B member 7	2.411	1.26949	5.58299e-18	5.23481e-16	yes	up	27.32	21.09	22.25	53.19	57.33	55.56
gene-LOC4331500	LOC4331500	probable acyl-activating enzyme 12, peroxisomal	5.005	2.32341	5.66265e-18	5.28901e-16	yes	up	24.4	18.95	14.02	55.78	125.18	99.75
gene-LOC4350881	LOC4350881	acyl-coenzyme A oxidase 2, peroxisomal	0.393	-1.34639	5.86287e-18	5.45495e-16	yes	down	18.72	20.22	21.08	7.23	6.64	9.13
gene-LOC9271777	LOC9271777	uncharacterized LOC9271777, transcript variant X1	0.371	-1.43	6.1632e-18	5.71242e-16	yes	down	9.84	11.27	11.3	4.06	3.37	4.37
gene-LOC4326918	LOC4326918	mitogen-activated protein kinase kinase kinase 18	16.334	4.02976	7.24029e-18	6.68511e-16	yes	up	0.87	0.18	0.31	4.31	8.12	9.05
gene-LOC4348533	LOC4348533	protein TIFY 11d-like	5.033	2.33134	7.43373e-18	6.83762e-16	yes	up	24.39	25.93	12.53	70.79	114.77	123.36
gene-LOC4346286	LOC4346286	accelerated cell death 11	0.157	-2.67019	9.73983e-18	8.92486e-16	yes	down	24.98	18.91	14.89	2.13	2.44	4.44
gene-LOC4342667	LOC4342667	UDP-glycosyltransferase 91C1	6.22	2.63695	9.94267e-18	9.07635e-16	yes	up	1.29	3.34	1.55	9.63	12.9	13.49
gene-LOC4349169	LOC4349169	probable glutathione S-transferase GSTU6	5.167	2.36941	1.00725e-17	9.16027e-16	yes	up	3.34	4.26	2.67	12.51	19.62	19.55
gene-LOC4335099	LOC4335099	1-aminocyclopropane-1-carboxylate oxidase homolog 1	3.593	1.84536	1.04492e-17	9.46732e-16	yes	up	38.05	30.11	19.91	88.64	110.79	109.56
gene-LOC4339868	LOC4339868	probable polygalacturonase	3.364	1.7501	1.06459e-17	9.60951e-16	yes	up	2.92	3	2.87	11.38	8.96	8.45
gene-LOC4347813	LOC4347813	phytoene synthase 2, chloroplastic	3.166	1.66245	1.1e-17	9.89219e-16	yes	up	5.86	6.79	4.16	16.48	17.25	17.91
gene-LOC9268329	LOC9268329	pentatricopeptide repeat-containing protein At3g25210, mitochondrial	0.368	-1.44388	1.23252e-17	1.1043e-15	yes	down	15.92	13.97	17.39	5.59	5.1	6.25
gene-LOC4351511	LOC4351511	IQ domain-containing protein IQM3	0.429	-1.22013	1.32487e-17	1.18265e-15	yes	down	36.4	31.54	29.33	14.07	12.94	13.71
gene-LOC4345935	LOC4345935	tricin synthase 2-like, transcript variant X2	3.651	1.86823	1.46979e-17	1.30719e-15	yes	up	42.03	34.29	23.59	131.17	145.12	94.84
gene-LOC4335214	LOC4335214	G-type lectin S-receptor-like serine/threonine-protein kinase At1g11330	0.342	-1.54824	1.57336e-17	1.39418e-15	yes	down	24.44	17.75	20.1	6.64	5.93	8.22
gene-LOC9268371	LOC9268371	universal stress protein PHOS32	0.219	-2.19419	1.7726e-17	1.565e-15	yes	down	646.54	604.78	711.24	116.75	86.82	215.46
gene-LOC4347340	LOC4347340	putative wall-associated receptor kinase-like 16	0.349	-1.51992	1.79776e-17	1.58144e-15	yes	down	56.03	68.88	58.88	22.25	15.47	24.73
gene-LOC107278895	LOC107278895	uncharacterized LOC107278895	0.466	-1.10156	2.11136e-17	1.85057e-15	yes	down	11.57	10.12	9.32	5.06	4.74	4.62
gene-LOC4330036	LOC4330036	phenylalanine ammonia-lyase	4.192	2.06753	2.12755e-17	1.85803e-15	yes	up	11.41	13.09	6.13	40.14	48.83	36.07
gene-LOC4329983	LOC4329983	receptor kinase-like protein Xa21, transcript variant X1	0.425	-1.23447	2.21355e-17	1.92618e-15	yes	down	361.41	333.04	410.12	160.79	126.81	170.04
gene-LOC4329628	LOC4329628	ammonium transporter 3 member 3-like	0.41	-1.28624	2.35278e-17	2.04e-15	yes	down	18.31	18.5	15.46	7.19	7.09	6.61
gene-LOC4335374	LOC4335374	flowering-promoting factor 1-like protein 4	3.156	1.65797	2.38941e-17	2.06437e-15	yes	up	22.61	22.22	35.54	80.68	75.91	90.56
gene-LOC4349454	LOC4349454	pyruvate kinase isozyme G, chloroplastic, transcript variant X1	2.335	1.22366	2.42873e-17	2.09087e-15	yes	up	55.46	62.43	49.29	108.07	138.36	123.43
gene-LOC4344496	LOC4344496	peroxidase 47	0.053	-4.24859	2.45121e-17	2.10274e-15	yes	down	7.82	3.27	4.69	0.26	0.15	0.4
gene-LOC4326850	LOC4326850	probable receptor-like protein kinase At2g42960	6.412	2.6808	2.54308e-17	2.17384e-15	yes	up	0.58	0.38	0.43	3.17	3.07	2.45
gene-LOC4347586	LOC4347586	disease resistance protein PIK6-NP-like, transcript variant X1	0.367	-1.44448	2.63088e-17	2.24097e-15	yes	down	11.4	8.45	10.32	3.7	3.57	3.35
gene-LOC4345164	LOC4345164	reticulon-like protein B21	7.518	2.9103	2.64314e-17	2.24352e-15	yes	up	0.3	0.67	0.5	4.37	3.81	2.58
gene-LOC9269925	LOC9269925	putative leucine-rich repeat-containing protein DDB_G0290503, transcript variant X2	2.011	1.00772	2.71756e-17	2.29862e-15	yes	up	18.69	22.31	22.36	53.15	63.05	64.08
gene-LOC4326333	LOC4326333	putative receptor protein kinase ZmPK1	0.318	-1.65503	3.33811e-17	2.81366e-15	yes	down	14.12	10.24	9.82	3.84	3.4	3.34
gene-LOC4333655	LOC4333655	uncharacterized N-acetyltransferase p20	0.131	-2.93238	3.88519e-17	3.26343e-15	yes	down	17.72	17.76	21.8	3.17	0.89	3.26
gene-LOC4333210	LOC4333210	uncharacterized protein At2g23090, transcript variant X1	2.296	1.19904	4.3151e-17	3.61199e-15	yes	up	7.35	8.76	9.79	17.32	23.6	22.83
gene-LOC4325188	LOC4325188	protein NETWORKED 4B, transcript variant X2	3.893	1.96083	4.68294e-17	3.90638e-15	yes	up	31.23	35.48	21.36	75.58	137.12	121.42
gene-LOC4341854	LOC4341854	glutamate receptor 3.4, transcript variant X1	5.459	2.44857	4.74273e-17	3.94266e-15	yes	up	2.29	2.41	1.65	6.66	16.61	10.59
gene-LOC4348959	LOC4348959	uncharacterized LOC4348959	0.164	-2.6073	5.29849e-17	4.38958e-15	yes	down	9.73	6.5	5.61	0.88	1.08	1.63
gene-LOC4339947	LOC4339947	uncharacterized LOC4339947, transcript variant X1	4.726	2.24059	6.40268e-17	5.28625e-15	yes	up	1.61	2.93	1.29	8.58	9.67	8.64
gene-LOC4336012	LOC4336012	sugar transport protein MST1-like	0.192	-2.38075	6.55781e-17	5.39592e-15	yes	down	8.45	9.06	8.42	1.24	1.2	2.7
gene-LOC4325404	LOC4325404	protein LATERAL ROOT PRIMORDIUM 1	3.248	1.69939	6.76142e-17	5.54459e-15	yes	up	3.98	6.81	4.62	14.8	15.82	17.78
gene-LOC9268283	LOC9268283	uncharacterized LOC9268283	6.212	2.63513	6.84122e-17	5.59108e-15	yes	up	2.25	6.23	4.02	24.17	26.73	24.81
gene-LOC9267263	LOC9267263	wall-associated receptor kinase 1, transcript variant X1	0.355	-1.49251	6.88298e-17	5.60627e-15	yes	down	21.47	16.77	14.05	5.98	5.62	6.65
gene-LOC4346981	LOC4346981	alpha,alpha-trehalose-phosphate synthase [UDP-forming] 6	0.368	-1.44304	7.12905e-17	5.78721e-15	yes	down	25.41	21.13	17.22	8.22	6.79	7.87
gene-LOC9266035	LOC9266035	heavy metal-associated isoprenylated plant protein 47	0.231	-2.11443	7.56634e-17	6.12165e-15	yes	down	43.93	26.38	31.89	5.98	9.02	8.02
gene-LOC4326917	LOC4326917	tubulin beta-1 chain-like	5.976	2.57924	8.57082e-17	6.88827e-15	yes	up	1.39	1.34	1.19	10.5	7.34	4.96
gene-LOC107277177	LOC107277177	uncharacterized LOC107277177	0.464	-1.10627	9.05619e-17	7.25425e-15	yes	down	131.39	127.1	105.19	51.81	57	60.07
gene-LOC4341236	LOC4341236	CBL-interacting protein kinase 25-like	2.361	1.23965	9.65465e-17	7.70811e-15	yes	up	20.21	18.01	20.97	52.52	40.93	42.73
gene-LOC4334161	LOC4334161	UDP-glycosyltransferase 83A1	0.243	-2.04014	9.83735e-17	7.82813e-15	yes	down	32.5	38.1	42.13	9.44	5.36	11.95
gene-LOC4339142	LOC4339142	probable leucine-rich repeat receptor-like protein kinase At5g49770	0.387	-1.36819	1.00556e-16	7.97557e-15	yes	down	37.12	27.73	33.42	11.15	10.95	14.67
gene-LOC4351974	LOC4351974	U-box domain-containing protein 44	0.37	-1.43511	1.0348e-16	8.18067e-15	yes	down	8.2	8.31	9.97	2.73	3.35	3.45
gene-LOC4342846	LOC4342846	-	0.314	-1.67341	1.06951e-16	8.4275e-15	yes	down	1.73	1.94	1.61	0.5	0.5	0.61
gene-LOC4325572	LOC4325572	RING-H2 finger protein ATL46	0.29	-1.78533	1.10324e-16	8.66507e-15	yes	down	23.2	17.17	16.52	6.01	4.74	5.37
gene-LOC4335920	LOC4335920	glycolipid transfer protein 3	0.217	-2.2025	1.19249e-16	9.33575e-15	yes	down	17.79	31.79	39.68	7.31	4.94	6.82
gene-LOC4327916	LOC4327916	transcription factor PHYTOCHROME INTERACTING FACTOR-LIKE 15-like, transcript variant X1	2.604	1.38061	1.30066e-16	1.01497e-14	yes	up	7.76	10.41	7.34	23.16	21.65	19.59
gene-LOC4345870	LOC4345870	E3 ubiquitin-protein ligase ATL6	0.126	-2.98464	1.33952e-16	1.04194e-14	yes	down	7.91	4.41	6.3	0.42	0.71	1.16
gene-LOC4330614	LOC4330614	potassium transporter 25-like, transcript variant X2	0.474	-1.07803	1.5517e-16	1.20311e-14	yes	down	99.91	83.27	90.39	43.74	37.71	45.6
gene-LOC4333524	LOC4333524	leucine-rich repeat extensin-like protein 6	49.719	5.63572	1.71961e-16	1.32904e-14	yes	up	0.07	0.13	0.03	2.61	5.9	2.86
gene-LOC4331501	LOC4331501	defensin-like protein	82.749	6.37067	1.73844e-16	1.33932e-14	yes	up	0.42	0.39	0.19	16.29	44.51	19.51
gene-LOC4347593	LOC4347593	UDP-glucosyltransferase UGT13248	3.441	1.78274	2.68742e-16	2.06385e-14	yes	up	5.27	6.13	3.46	16.63	18.02	15.12
gene-LOC4349735	LOC4349735	probable calcium-transporting ATPase 8, plasma membrane-type, transcript variant X1	0.368	-1.44114	2.76033e-16	2.11314e-14	yes	down	23.2	16.47	16.94	6.03	6.69	7.48
gene-LOC4324396	LOC4324396	uncharacterized LOC4324396	0.188	-2.41392	3.155e-16	2.40765e-14	yes	down	59.92	45.39	47.95	5.17	8.45	14.48
gene-LOC4343698	LOC4343698	L-type lectin-domain containing receptor kinase IV.1	0.322	-1.63666	3.27531e-16	2.4916e-14	yes	down	6.78	6.72	9.05	2.5	2.36	2.21
gene-LOC4325989	LOC4325989	Bowman-Birk type bran trypsin inhibitor	172.797	7.43294	3.46259e-16	2.62581e-14	yes	up	1.81	1.16	0.93	34.38	284.56	341.9
gene-LOC4339715	LOC4339715	protein RADIALIS-like 3	0.159	-2.65327	3.68415e-16	2.7851e-14	yes	down	104.2	96.89	50.19	8.11	10.81	20.17
gene-LOC4324303	LOC4324303	probable aquaporin TIP1-2	3.565	1.83383	3.79495e-16	2.85992e-14	yes	up	23.13	46.19	27.86	123.4	112.04	100.99
gene-LOC4341426	LOC4341426	F-box/kelch-repeat protein At1g80440	0.238	-2.07197	4.89674e-16	3.67879e-14	yes	down	17.48	10.86	10.55	2.51	3.22	3.29
gene-LOC4331999	LOC4331999	BTB/POZ domain-containing protein SR1IP1, transcript variant X1	0.385	-1.37603	5.10377e-16	3.82245e-14	yes	down	25.68	29.89	36.9	10.78	10.53	13.36
gene-LOC9269675	LOC9269675	abscisic acid 8'-hydroxylase 1-like	0.236	-2.08249	5.1474e-16	3.84324e-14	yes	down	33.41	21.94	18.07	7.04	4.6	4.59
gene-LOC4349607	LOC4349607	probable chalcone--flavonone isomerase 3	4.956	2.30925	5.33507e-16	3.9711e-14	yes	up	1.8	3.06	1.49	9.88	12.61	9.98
gene-LOC4330407	LOC4330407	probable 4-coumarate--CoA ligase 2	12.092	3.59595	6.01197e-16	4.46121e-14	yes	up	0.2	0.21	0.16	2.3	2.95	1.51
gene-LOC4336757	LOC4336757	probable E3 ubiquitin-protein ligase RHA1A	3.603	1.84911	6.53144e-16	4.83187e-14	yes	up	4.32	3.37	3.21	14.14	12.77	11.33
gene-LOC4349963	LOC4349963	NAC domain-containing protein 71-like	2.438	1.28551	6.7733e-16	4.99551e-14	yes	up	11.75	10.17	9.65	28.01	24.86	21.89
gene-LOC4352268	LOC4352268	protein MID1-COMPLEMENTING ACTIVITY 1-like	0.177	-2.50039	7.74302e-16	5.69336e-14	yes	down	8.55	9.73	6.51	1.28	0.89	2.1
gene-LOC4329947	LOC4329947	putative receptor-like protein kinase At3g47110	0.227	-2.13978	8.04531e-16	5.8977e-14	yes	down	13.53	11.76	14.91	3.35	1.75	3.79
gene-LOC4334171	LOC4334171	alpha-1,4 glucan phosphorylase L isozyme, chloroplastic/amyloplastic	4.504	2.17133	8.32695e-16	6.08105e-14	yes	up	14.81	14.32	9.65	84.04	48.04	37.62
gene-LOC4334503	LOC4334503	uncharacterized LOC4334503, transcript variant X1	0.228	-2.13571	8.34571e-16	6.08105e-14	yes	down	305.39	177.64	131.43	51.7	37.74	47.07
gene-LOC4337621	LOC4337621	12S seed storage protein CRB	2.173	1.11968	8.5337e-16	6.19936e-14	yes	up	44.26	47.14	37.27	90.04	99.53	82.79
gene-LOC4327315	LOC4327315	BTB/POZ domain and ankyrin repeat-containing protein NPR1-like, transcript variant X1	0.439	-1.18661	9.47727e-16	6.86421e-14	yes	down	64.67	48.62	54.81	22.08	24.98	25.6
gene-LOC4349245	LOC4349245	aspartic proteinase nepenthesin-1	0.226	-2.14408	1.02339e-15	7.39012e-14	yes	down	57.58	38.14	33.84	8.31	6.87	13.48
gene-LOC4332195	LOC4332195	purple acid phosphatase 3	2.85	1.51083	1.20903e-15	8.70467e-14	yes	up	6.88	9.72	6.58	22.7	22.68	18.92
gene-LOC4343506	LOC4343506	cysteine-rich receptor-like protein kinase 6	0.433	-1.20613	1.2431e-15	8.91624e-14	yes	down	72.51	63.79	59.41	22.74	30.18	29.85
gene-LOC4342304	LOC4342304	phytosulfokines 4-like	0.433	-1.20715	1.24579e-15	8.91624e-14	yes	down	90.7	93.98	101.54	34.21	38.98	47.65
gene-LOC4327518	LOC4327518	WRKY transcription factor WRKY24-like	0.217	-2.20496	1.26776e-15	9.04675e-14	yes	down	56.7	26.64	35.3	6.83	7.08	11.21
gene-LOC4333985	LOC4333985	probable zinc metalloprotease EGY3, chloroplastic, transcript variant X1	5.413	2.43641	1.31286e-15	9.341e-14	yes	up	0.68	0.86	0.54	3.57	4.43	2.93
gene-LOC4332799	LOC4332799	dormancy-associated protein homolog 3, transcript variant X1	0.479	-1.06109	1.5661e-15	1.10777e-13	yes	down	445.18	379.74	356	177.08	169.31	203
gene-LOC4337529	LOC4337529	jasmonate O-methyltransferase	25.891	4.69436	1.71223e-15	1.2076e-13	yes	up	0.08	0.2	0.07	1.46	2.73	4.65
gene-LOC4331536	LOC4331536	F-box/LRR-repeat protein 10	0.271	-1.88212	1.72544e-15	1.21337e-13	yes	down	6.62	8.22	9.16	2.07	1.56	2.72
gene-LOC4346628	LOC4346628	ethylene-responsive transcription factor 1-like	0.193	-2.37701	1.76499e-15	1.23759e-13	yes	down	42.9	23.07	23.55	7.11	5.97	3.74
gene-LOC4344277	LOC4344277	peroxidase 2-like	0.198	-2.33697	1.87076e-15	1.30797e-13	yes	down	17.74	9.06	11.86	2.46	2.24	2.78
gene-LOC4337456	LOC4337456	ubiquitin-conjugating enzyme E2 variant 1C, transcript variant X1	0.445	-1.16677	1.96284e-15	1.36839e-13	yes	down	197.45	200.52	174.67	67.76	86.6	94.48
gene-LOC4331608	LOC4331608	probable aquaporin TIP1-1	2.766	1.46802	1.97057e-15	1.36983e-13	yes	up	71.82	84.62	59.13	179.67	239.09	161.98
gene-LOC4345994	LOC4345994	probable lipoxygenase 8, chloroplastic	0.232	-2.10537	2.13499e-15	1.47683e-13	yes	down	3.23	2.62	2.46	0.62	0.55	0.73
gene-LOC9270767	LOC9270767	protein root UVB sensitive 6	2.849	1.51053	2.1367e-15	1.47683e-13	yes	up	4.51	5.26	3.68	12.05	14.31	10.94
gene-LOC4337016	LOC4337016	LRR receptor-like serine/threonine-protein kinase FLS2	0.189	-2.40716	2.38573e-15	1.64425e-13	yes	down	4.86	3.12	4.32	0.88	0.96	0.43
gene-LOC4344912	LOC4344912	probable LRR receptor-like serine/threonine-protein kinase At1g56140	0.279	-1.84303	2.58566e-15	1.77698e-13	yes	down	80.63	49.88	42.17	13.38	18.78	14.86
gene-LOC4346837	LOC4346837	probable LRR receptor-like serine/threonine-protein kinase At1g51810	0.24	-2.06016	3.06849e-15	2.10283e-13	yes	down	14.74	15.38	12.81	1.96	3.25	4.83
gene-LOC4338918	LOC4338918	U-box domain-containing protein 29	0.388	-1.36435	3.21281e-15	2.19551e-13	yes	down	164.67	124.5	109.98	51.55	44.73	55.06
gene-LOC4343843	LOC4343843	probable 6-phosphogluconolactonase 2, transcript variant X2	0.375	-1.41537	3.6727e-15	2.50271e-13	yes	down	22.49	25.53	27.02	9.1	7.32	11.02
gene-LOC4347601	LOC4347601	transcription factor MYC2	8.868	3.14856	3.92262e-15	2.66551e-13	yes	up	1.39	2.5	0.6	8.34	15.92	14.48
gene-LOC4330235	LOC4330235	probable phospholipid hydroperoxide glutathione peroxidase	2.303	1.20328	4.1227e-15	2.79362e-13	yes	up	141.14	152.52	126.27	286.94	378.89	275.5
gene-LOC4329551	LOC4329551	germin-like protein 2-4	0.251	-1.99388	4.42013e-15	2.9868e-13	yes	down	73.54	34.74	51.21	14.02	10.97	14.15
gene-LOC4346779	LOC4346779	probable kinase CHARK	0.331	-1.59685	4.45597e-15	3.00263e-13	yes	down	86.55	93.24	91.44	24.83	22.01	40.25
gene-LOC4329572	LOC4329572	uncharacterized LOC4329572	3.925	1.97286	4.59682e-15	3.08894e-13	yes	up	13.69	15.4	7.69	38.44	46.1	56.33
gene-LOC4325471	LOC4325471	L-Ala-D/L-amino acid epimerase	2.242	1.16496	4.83505e-15	3.24002e-13	yes	up	94.92	96.12	74.25	173.02	215.86	179.36
gene-LOC4328339	LOC4328339	tyrosine-sulfated glycopeptide receptor 1, transcript variant X2	0.493	-1.01993	4.85502e-15	3.24441e-13	yes	down	8.3	8.72	8.43	4.15	3.92	4.15
gene-LOC4334565	LOC4334565	alpha-ketoglutarate-dependent dioxygenase AlkB, transcript variant X1	3.72	1.89522	4.88346e-15	3.25443e-13	yes	up	0.92	0.86	0.8	4.45	3.79	4.39
gene-LOC4323911	LOC4323911	myb-related protein P	4.722	2.23939	5.38752e-15	3.57865e-13	yes	up	6.83	9.71	4.32	22.22	40.55	33.23
gene-LOC4340126	LOC4340126	mitogen-activated protein kinase kinase 2	0.465	-1.10335	5.39956e-15	3.57865e-13	yes	down	130.8	106.75	113.76	58.39	47.01	54.17
gene-LOC4351818	LOC4351818	2-alkenal reductase (NADP(+)-dependent)	5.237	2.38886	5.4707e-15	3.6159e-13	yes	up	1.54	1.85	1.48	5.48	10.7	8.66
gene-LOC4328393	LOC4328393	uncharacterized LOC4328393	12.321	3.62306	5.5952e-15	3.68811e-13	yes	up	0.38	0.6	0.76	10.43	5.13	5.37
gene-LOC4331635	LOC4331635	inorganic phosphate transporter 1-1-like	0.363	-1.46057	6.19316e-15	4.07116e-13	yes	down	279.53	212.3	218.32	70.9	72.78	108.46
gene-LOC4343485	LOC4343485	cysteine-rich receptor-like protein kinase 6	0.353	-1.50429	6.21668e-15	4.07152e-13	yes	down	18.93	15.99	23.03	6.94	5.34	7.65
gene-LOC4331192	LOC4331192	U-box domain-containing protein 33, transcript variant X1	0.352	-1.50511	6.22737e-15	4.07152e-13	yes	down	5.44	5.34	4.98	1.9	1.5	2.11
gene-LOC4340008	LOC4340008	arginine decarboxylase 1-like	2.232	1.15851	6.29583e-15	4.10518e-13	yes	up	26.22	26.63	19.33	54.15	50.52	52.32
gene-LOC4332289	LOC4332289	beta-galactosidase 6-like	5.437	2.44288	7.30039e-15	4.74742e-13	yes	up	1.4	2.62	1.78	15.66	7.43	7.55
gene-LOC4327501	LOC4327501	laccase-13-like	914.406	9.83669	7.78483e-15	5.04887e-13	yes	up	0	0	0	6.48	2.13	2.34
gene-LOC4329001	LOC4329001	galactoside 2-alpha-L-fucosyltransferase, transcript variant X1	0.384	-1.37995	8.05483e-15	5.21001e-13	yes	down	74.39	49.49	51.15	22.06	21.39	23.27
gene-LOC4348975	LOC4348975	uncharacterized LOC4348975	0.3	-1.73533	8.28915e-15	5.34728e-13	yes	down	50.77	34.54	39.53	10.63	13.22	12.91
gene-LOC4351357	LOC4351357	probable serine/threonine-protein kinase PBL8	4.2	2.07055	9.71277e-15	6.24898e-13	yes	up	1.38	1.08	1.1	4.72	5.68	4.09
gene-LOC107277414	LOC107277414	uncharacterized LOC107277414	0.164	-2.60579	1.14176e-14	7.32637e-13	yes	down	4.94	7.37	7.23	1.03	0.95	1.15
gene-LOC4330915	LOC4330915	-	38.02	5.24868	1.17445e-14	7.51616e-13	yes	up	0.03	0.02	0.06	1.77	1.49	0.87
gene-LOC4326146	LOC4326146	uncharacterized LOC4326146	0.264	-1.91904	1.23589e-14	7.87377e-13	yes	down	33.94	21.6	33.79	7.27	5.75	10.06
gene-LOC4326262	LOC4326262	sulfoquinovosidase, transcript variant X1	0.271	-1.88383	1.23684e-14	7.87377e-13	yes	down	4.22	3.04	3.91	0.74	0.99	1.23
gene-LOC4324445	LOC4324445	cytokinin riboside 5'-monophosphate phosphoribohydrolase LOG-like	2.06	1.0423	1.33843e-14	8.49818e-13	yes	up	120.15	133.97	128.99	212.89	288.5	267.79
gene-LOC4331843	LOC4331843	ethylene-responsive transcription factor RAP2-12	0.245	-2.03043	1.44499e-14	9.15073e-13	yes	down	6.54	7.97	5.95	1.28	1.79	1.8
gene-LOC4339756	LOC4339756	jasmonic acid-amido synthetase JAR1-like, transcript variant X1	2.465	1.30184	1.58739e-14	1.00263e-12	yes	up	50.51	58.07	41.72	103.53	145.48	111.45
gene-LOC4326106	LOC4326106	rust resistance kinase Lr10	0.466	-1.10221	1.76549e-14	1.11221e-12	yes	down	20.25	24.24	23.82	10.03	8.52	12.12
gene-LOC112936046	LOC112936046	vesicle-associated protein 1-3-like, transcript variant X1	0.435	-1.20017	1.80059e-14	1.13138e-12	yes	down	39.56	38.36	35.02	13.74	13.35	19.1
gene-LOC4351320	LOC4351320	probable non-specific lipid-transfer protein 3	2.039	1.0279	1.85094e-14	1.16e-12	yes	up	289.44	398.2	373.47	699.6	713.8	692.11
gene-LOC9266656	LOC9266656	AP2-like ethylene-responsive transcription factor At1g16060	33.962	5.08587	1.89956e-14	1.18739e-12	yes	up	0.04	0.1	0.05	1.26	3.19	2.41
gene-LOC4333102	LOC4333102	uncharacterized LOC4333102	0.39	-1.35921	2.10971e-14	1.31198e-12	yes	down	35.83	30.71	39.55	14.52	11.13	14.69
gene-LOC4341269	LOC4341269	-	0.164	-2.61017	2.16296e-14	1.34164e-12	yes	down	3.55	3.47	5.16	0.49	0.38	0.99
gene-LOC4340022	LOC4340022	uncharacterized LOC4340022	4.686	2.22849	2.20302e-14	1.363e-12	yes	up	11.57	6.4	10.35	29.86	49.71	49.9
gene-LOC4328858	LOC4328858	polyadenylate-binding protein-interacting protein 9	2.44	1.28685	2.35832e-14	1.45536e-12	yes	up	14.61	12.28	10.4	26.6	29.77	32.64
gene-LOC4332301	LOC4332301	uncharacterized LOC4332301	0.275	-1.86322	2.37014e-14	1.45894e-12	yes	down	9.28	11.05	9.98	1.88	2.4	3.84
gene-LOC4324494	LOC4324494	putative receptor-like protein kinase At3g47110	0.259	-1.94955	2.52227e-14	1.54864e-12	yes	down	4.32	2.76	2.9	0.92	0.73	0.86
gene-LOC4342237	LOC4342237	flavin-containing monooxygenase FMO GS-OX-like 9, transcript variant X2	3.795	1.92408	2.57548e-14	1.5773e-12	yes	up	3.27	3.83	1.87	11.2	13.18	10.68
gene-LOC9266682	LOC9266682	cytochrome P450 84A1	40.021	5.32267	2.5822e-14	1.57742e-12	yes	up	0	0.14	0.03	2.31	2.17	2.14
gene-LOC4335593	LOC4335593	wall-associated receptor kinase 2	0.265	-1.91691	2.64299e-14	1.60645e-12	yes	down	67.05	73.21	76.21	12.93	14.2	28.81
gene-LOC4325325	LOC4325325	ervatamin-C	6.401	2.67827	2.70782e-14	1.64173e-12	yes	up	2.61	1.47	3.54	19.02	8.93	19.71
gene-LOC4336629	LOC4336629	cis-zeatin O-glucosyltransferase 1	0.215	-2.21662	2.79824e-14	1.6923e-12	yes	down	48.83	23	22.02	7.06	7.21	5.46
gene-LOC4327803	LOC4327803	uncharacterized LOC4327803	0.469	-1.09201	2.9788e-14	1.79701e-12	yes	down	47.35	44.66	48.92	18.08	22.9	23.45
gene-LOC4334381	LOC4334381	probable aldehyde oxidase 3	0.348	-1.52093	3.14623e-14	1.89329e-12	yes	down	4.27	3.62	4.13	1.28	1.16	1.65
gene-LOC4344301	LOC4344301	probable inactive receptor kinase At5g58300, transcript variant X4	2.699	1.43263	3.17454e-14	1.90559e-12	yes	up	17.06	18.1	16.85	32.31	52.36	52.59
gene-LOC4338612	LOC4338612	peptide chain release factor PrfB3, chloroplastic	0.393	-1.34664	3.33488e-14	1.99689e-12	yes	down	10.36	11.05	9.55	3.68	4.25	3.73
gene-LOC9271506	LOC9271506	wall-associated receptor kinase 1	0.432	-1.21133	3.39515e-14	2.02795e-12	yes	down	17.19	13.93	14.17	5.35	6.91	7.21
gene-LOC4343412	LOC4343412	ABC transporter G family member 43-like, transcript variant X1	0.39	-1.3592	3.51616e-14	2.08982e-12	yes	down	32.06	27.94	28.68	12.01	8.76	14.17
gene-LOC4332631	LOC4332631	calcium-binding protein CP1	2.004	1.00298	3.5825e-14	2.11829e-12	yes	up	46.21	48.8	38.59	87.25	88.04	87.52
gene-LOC4346124	LOC4346124	exocyst complex component EXO70B1	0.431	-1.21268	3.59017e-14	2.11829e-12	yes	down	30.23	26.74	24.43	11.54	9.66	13.07
gene-LOC4338026	LOC4338026	acid phosphatase 1-like	637.69	9.31671	3.64649e-14	2.14628e-12	yes	up	0.05	0	0	6.19	15.46	10.22
gene-LOC4350787	LOC4350787	probable E3 ubiquitin-protein ligase RHY1A	0.342	-1.54814	3.91503e-14	2.29875e-12	yes	down	31.81	26.17	24.88	7.38	8.59	11.67
gene-LOC4348914	LOC4348914	probable cytokinin riboside 5'-monophosphate phosphoribohydrolase LOGL10	0.293	-1.7713	4.28491e-14	2.50984e-12	yes	down	18.08	14.55	19.14	3.45	4.93	6.4
gene-LOC4345414	LOC4345414	putative serine/threonine-protein kinase-like protein CCR3	4.494	2.16802	4.30744e-14	2.51694e-12	yes	up	1.77	1.84	0.98	5.27	7.13	7.7
gene-LOC4343386	LOC4343386	18.8 kDa class V heat shock protein-like	0.317	-1.65564	4.32968e-14	2.5238e-12	yes	down	287.09	167.37	160.25	65.67	64.92	60.01
gene-LOC4349792	LOC4349792	cytochrome P450 94C1	7.122	2.8322	4.34004e-14	2.5238e-12	yes	up	1.82	1.52	0.77	5.04	10.32	13.19
gene-LOC112936846	LOC112936846	receptor-like protein EIX2	0.199	-2.32871	4.62764e-14	2.68458e-12	yes	down	12.02	7.27	8.75	2.28	1.14	2.05
gene-LOC4334638	LOC4334638	uncharacterized LOC4334638	0.258	-1.95436	5.33234e-14	3.07863e-12	yes	down	66.84	59.21	36	17.57	11.98	11.24
gene-LOC112935989	LOC112935989	receptor kinase-like protein Xa21	0.368	-1.44147	5.43973e-14	3.13315e-12	yes	down	10.07	6.24	10.23	4.23	3.44	3.54
gene-LOC4345432	LOC4345432	wall-associated receptor kinase-like 9	0.324	-1.62731	5.49556e-14	3.1578e-12	yes	down	16.21	16.44	16.95	4.35	5.58	9.31
gene-LOC4343201	LOC4343201	protein argonaute 18-like	0.447	-1.1615	5.55311e-14	3.1833e-12	yes	down	11.31	11.73	9.07	4.85	4.53	4.64
gene-LOC4340843	LOC4340843	peroxidase 1-like	0.278	-1.84671	5.72308e-14	3.27298e-12	yes	down	250.52	175.49	213.96	34.61	62.39	77.06
gene-LOC4339562	LOC4339562	uncharacterized LOC4339562	0.313	-1.67508	6.11005e-14	3.48604e-12	yes	down	56.15	46.4	43.81	12.85	11.56	20.35
gene-LOC4329828	LOC4329828	serine/threonine-protein kinase Nek6-like	2.977	1.57405	6.13964e-14	3.49468e-12	yes	up	35.75	43.98	26.76	77.48	125	106.37
gene-LOC4350749	LOC4350749	receptor kinase-like protein Xa21, transcript variant X1	0.354	-1.50004	6.43814e-14	3.65599e-12	yes	down	17.01	12.09	9.97	5.32	4.38	4.13
gene-LOC4330624	LOC4330624	membrane protein PM19L-like	0.164	-2.61051	6.5972e-14	3.73754e-12	yes	down	12.46	20.29	25.14	1.6	2.4	5.02
gene-LOC4342180	LOC4342180	glutamate receptor 3.4	2.55	1.35034	6.68843e-14	3.78037e-12	yes	up	6.99	8.46	5.67	15.52	20.51	16.42
gene-LOC4350074	LOC4350074	dirigent protein 1	9.435	3.238	6.98395e-14	3.9382e-12	yes	up	0.79	1.49	0.96	4.5	14.72	10.64
gene-LOC4349339	LOC4349339	protein NRT1/ PTR FAMILY 6.3	0.438	-1.19005	7.42403e-14	4.17662e-12	yes	down	39.35	48.18	44.56	21.57	15.22	19.59
gene-LOC4350127	LOC4350127	proline-rich receptor-like protein kinase PERK3, transcript variant X2	0.219	-2.19154	7.58231e-14	4.25577e-12	yes	down	10.63	7.23	8.5	2.08	1.04	2.53
gene-LOC4330838	LOC4330838	bZIP transcription factor 23-like	3.109	1.63635	8.06291e-14	4.51505e-12	yes	up	7.21	9.78	5.04	21.84	23.58	21.26
gene-LOC4331432	LOC4331432	heavy metal-associated isoprenylated plant protein 30	0.271	-1.88209	8.69761e-14	4.85921e-12	yes	down	52.65	41.76	47.93	7.66	12.13	17.91
gene-LOC4327465	LOC4327465	probable protein phosphatase 2C 9	3.545	1.82583	9.47167e-14	5.26734e-12	yes	up	8.27	17.21	15.37	57.09	42.53	41.04
gene-LOC4336288	LOC4336288	zinc finger protein CONSTANS-LIKE 3	0.445	-1.1674	1.04667e-13	5.79403e-12	yes	down	66.28	56.53	54.28	27.55	25.49	28.72
gene-LOC107278046	LOC107278046	disease resistance protein Pik-1-like	0.199	-2.32768	1.16479e-13	6.41856e-12	yes	down	20.7	12.8	17.5	3.75	2.24	3.46
gene-LOC4351462	LOC4351462	two-component response regulator ORR10-like	3.317	1.72991	1.18566e-13	6.51869e-12	yes	up	3.75	3.89	5.38	12.34	13.96	15.63
gene-LOC4349455	LOC4349455	serine/threonine-protein kinase BSK2	4.049	2.01773	1.24647e-13	6.83748e-12	yes	up	1.66	1.46	1.17	6.78	6.07	4.01
gene-LOC4351095	LOC4351095	cell number regulator 13, transcript variant X2	0.492	-1.02205	1.30302e-13	7.13155e-12	yes	down	118.69	131.24	106.93	58.71	51.22	64.87
gene-LOC9272212	LOC9272212	U-box domain-containing protein 33-like	0.266	-1.91228	1.4704e-13	8.02944e-12	yes	down	2.33	2.26	1.94	0.49	0.53	0.63
gene-LOC107279006	LOC107279006	uncharacterized LOC107279006	0.424	-1.23849	1.54811e-13	8.41582e-12	yes	down	10.86	10.11	8.15	4.21	4.04	3.66
gene-LOC4325091	LOC4325091	receptor protein-tyrosine kinase CEPR2, transcript variant X1	2.541	1.34512	1.6547e-13	8.9751e-12	yes	up	9.24	14.75	10.13	24.75	29.85	29.73
gene-LOC4330657	LOC4330657	dihydropyrimidine dehydrogenase (NADP(+)), chloroplastic	2.311	1.20828	1.68579e-13	9.12323e-12	yes	up	11.71	12.73	11.87	22.06	31.36	28.31
gene-LOC4331153	LOC4331153	uncharacterized LOC4331153	0.388	-1.36413	1.71636e-13	9.26795e-12	yes	down	2437.27	1902.62	2183.87	775.35	638.78	1060.97
gene-LOC4346116	LOC4346116	probable auxin efflux carrier component 5c	223.159	7.80193	1.88114e-13	1.01126e-11	yes	up	0	0.05	0	4.21	3.46	3.24
gene-LOC4332755	LOC4332755	probable WRKY transcription factor 53, transcript variant X1	0.161	-2.63357	2.00455e-13	1.07521e-11	yes	down	4.36	3.77	3.73	0.81	0.32	0.73
gene-LOC4350851	LOC4350851	disease resistance protein PIK6-NP-like	3.409	1.76953	2.04791e-13	1.09604e-11	yes	up	2.49	3.86	3.22	7.52	13.51	9.15
gene-LOC4329105	LOC4329105	glycine-rich cell wall structural protein 1	17.54	4.13255	2.12222e-13	1.1333e-11	yes	up	0.19	0.3	0.41	4.94	7.46	3.06
gene-LOC4324683	LOC4324683	vacuolar-processing enzyme	0.449	-1.15626	2.22507e-13	1.18561e-11	yes	down	267.03	364.4	295.62	120.98	122.81	161.24
gene-LOC4346175	LOC4346175	uncharacterized LOC4346175	2.48	1.3101	2.24561e-13	1.19392e-11	yes	up	54.06	79.88	91.96	192.72	175.96	176.04
gene-LOC4333585	LOC4333585	flavonoid 3'-monooxygenase	7.627	2.93113	2.28648e-13	1.21299e-11	yes	up	0.46	0.31	0.42	1.97	4.16	2.7
gene-LOC4336556	LOC4336556	cyclin-P4-1-like	4.583	2.19639	2.36122e-13	1.2499e-11	yes	up	1.11	1.86	2.19	6.49	7.82	8.8
gene-LOC4342289	LOC4342289	uncharacterized LOC4342289, transcript variant X1	0.255	-1.97259	2.4526e-13	1.29543e-11	yes	down	3.84	3.89	3.23	1.19	0.72	0.83
gene-LOC4347962	LOC4347962	peroxidase A2, transcript variant X1	0.214	-2.22622	2.55107e-13	1.34243e-11	yes	down	31.76	17.42	18.75	2.78	6.03	5.4
gene-LOC4341214	LOC4341214	E3 ubiquitin-protein ligase Os06g0535400-like	0.46	-1.11972	2.55267e-13	1.34243e-11	yes	down	33.51	30.91	27.58	12.57	13.63	15.23
gene-LOC4337097	LOC4337097	anthocyanidin reductase ((2S)-flavan-3-ol-forming)	2.723	1.44524	2.57058e-13	1.34891e-11	yes	up	44.09	64.01	35.59	109.08	138.19	132.33
gene-LOC4342085	LOC4342085	aspartyl protease family protein 1	0.386	-1.37486	2.71641e-13	1.42235e-11	yes	down	15.09	10.79	12.74	4.98	4.59	4.96
gene-LOC4324330	LOC4324330	glycine-rich cell wall structural protein 2-like	0.195	-2.35634	2.81848e-13	1.47261e-11	yes	down	37.34	43.47	42.32	4.73	5.09	13.67
gene-LOC4324168	LOC4324168	anthocyanidin 5,3-O-glucosyltransferase-like	0.381	-1.39178	2.92288e-13	1.52386e-11	yes	down	11.88	13.83	13.42	4.3	4.16	6.08
gene-LOC4342326	LOC4342326	uncharacterized LOC4342326, transcript variant X2	0.331	-1.59533	3.17365e-13	1.64751e-11	yes	down	7.89	6.82	5.28	2.11	2.03	2.95
gene-LOC4328043	LOC4328043	receptor-like serine/threonine-protein kinase NCRK, transcript variant X1	6.692	2.74249	3.23925e-13	1.67438e-11	yes	up	0.31	0.8	0.45	5.3	2.77	3.23
gene-LOC4339092	LOC4339092	WRKY transcription factor WRKY24	0.278	-1.846	3.61326e-13	1.86372e-11	yes	down	23.65	13.92	12.43	4.71	3.85	5.03
gene-LOC107277882	LOC107277882	zinc finger BED domain-containing protein RICESLEEPER 2-like, transcript variant X5	0.485	-1.04525	3.79307e-13	1.9523e-11	yes	down	65.61	61.84	50.18	24.77	28.84	30.42
gene-LOC4327453	LOC4327453	putative respiratory burst oxidase homolog protein H	3.833	1.93845	3.80653e-13	1.95507e-11	yes	up	15.03	17.49	11.77	79.96	51.1	33.92
gene-LOC4346877	LOC4346877	probable glutathione S-transferase GSTU1	30.424	4.92714	3.90831e-13	2.00309e-11	yes	up	0.12	0.11	0.22	5.07	6.21	2.41
gene-LOC4338915	LOC4338915	RING-H2 finger protein ATL72	0.211	-2.24756	4.09918e-13	2.09647e-11	yes	down	15.09	12.94	12.77	1.74	2.3	4.62
gene-LOC4335760	LOC4335760	uncharacterized LOC4335760	526.005	9.03893	4.19861e-13	2.14279e-11	yes	up	0	0	0	8.7	5.65	4.25
gene-LOC4347907	LOC4347907	U-box domain-containing protein 33	0.288	-1.79523	4.21501e-13	2.14664e-11	yes	down	11.66	9.33	6.61	2.2	1.98	3.17
gene-LOC4330386	LOC4330386	uncharacterized LOC4330386	3.188	1.67258	4.29975e-13	2.1852e-11	yes	up	5.53	4.69	3.59	12.44	15.93	14.52
gene-LOC4342925	LOC4342925	4-coumarate--CoA ligase-like 7	2.879	1.52533	4.31255e-13	2.18711e-11	yes	up	1.93	2.46	2.09	5.98	6.61	5.8
gene-LOC9266204	LOC9266204	nuclear transcription factor Y subunit C-2-like, transcript variant X2	0.438	-1.18943	4.3501e-13	2.20153e-11	yes	down	151.33	106.79	109.77	53.12	45.51	56.83
gene-LOC9271065	LOC9271065	G-type lectin S-receptor-like serine/threonine-protein kinase At2g19130	0.39	-1.35813	4.74546e-13	2.39661e-11	yes	down	2.91	2.81	3.25	1.1	1.04	1.27
gene-LOC4324459	LOC4324459	homeotic protein female sterile	2.551	1.35113	4.91935e-13	2.47925e-11	yes	up	656.9	960.79	576.99	2039.43	1665.34	1741.78
gene-LOC4336011	LOC4336011	sugar transport protein MST1-like	0.122	-3.03164	4.95588e-13	2.49247e-11	yes	down	3.19	2.15	2.25	0.19	0.38	0.33
gene-LOC107280814	LOC107280814	sugar transport protein MST1-like, transcript variant X1	3.518	1.8148	5.04865e-13	2.53386e-11	yes	up	4.31	9.42	4.72	20.28	26.13	19.36
gene-LOC4339971	LOC4339971	BAG family molecular chaperone regulator 3	5.381	2.42775	5.14445e-13	2.57309e-11	yes	up	2.96	2.34	1.01	11.3	13.44	8.33
gene-LOC4352761	LOC4352761	transcription factor PHYTOCHROME INTERACTING FACTOR-LIKE 13-like, transcript variant X3	0.379	-1.40161	5.14864e-13	2.57309e-11	yes	down	22.49	21.37	19.6	7.72	5.83	9.78
gene-LOC4347919	LOC4347919	protein SRC2	0.225	-2.15293	5.15874e-13	2.57309e-11	yes	down	17.99	10.96	11.34	3.23	2.17	3.48
gene-LOC4346379	LOC4346379	transcription factor MYB44	2.26	1.17653	5.23906e-13	2.60242e-11	yes	up	15.72	17.25	12.01	34.41	31.3	33.31
gene-LOC4325067	LOC4325067	hevamine-A	0.362	-1.46668	5.53897e-13	2.73456e-11	yes	down	91.47	52.71	69.14	25.46	23.08	27.34
gene-LOC4329347	LOC4329347	probable protein phosphatase 2C 14	2.281	1.18992	5.63385e-13	2.77573e-11	yes	up	13.16	17.97	13.29	28.11	36.05	34.54
gene-LOC4325993	LOC4325993	endonuclease 2	3.839	1.94064	5.93321e-13	2.91728e-11	yes	up	0.84	0.97	0.73	2.67	4.07	2.76
gene-LOC4335151	LOC4335151	G-type lectin S-receptor-like serine/threonine-protein kinase LECRK3	0.444	-1.17282	6.29062e-13	3.08674e-11	yes	down	13.87	13.55	11.68	5.91	6.79	6.1
gene-LOC4333501	LOC4333501	protein DETOXIFICATION 29	5.946	2.57198	7.00041e-13	3.42807e-11	yes	up	0.61	0.53	0.35	3.27	3.11	2.15
gene-LOC107278221	LOC107278221	probable inactive receptor kinase At5g16590	8.681	3.11778	7.1262e-13	3.48262e-11	yes	up	0.68	1.15	0.23	4.32	5.65	7.48
gene-LOC4348928	LOC4348928	uncharacterized LOC4348928	0.296	-1.75432	7.37348e-13	3.59621e-11	yes	down	13.05	13.42	8.79	2.9	2.74	4.56
gene-LOC4347332	LOC4347332	dicarboxylate transporter 2.1, chloroplastic	2.001	1.00101	7.48344e-13	3.64249e-11	yes	up	9.44	11.26	11.46	20.97	21.94	19.79
gene-LOC4340506	LOC4340506	LMBR1 domain-containing protein 2 homolog A, transcript variant X1	0.274	-1.86712	7.67758e-13	3.72949e-11	yes	down	10.39	7.91	10.41	1.59	3.2	3.06
gene-LOC4346224	LOC4346224	BAG family molecular chaperone regulator 2	6.48	2.69594	8.33032e-13	4.03845e-11	yes	up	0.37	0.79	0.52	4.65	3.41	2.37
gene-LOC4331984	LOC4331984	calcium-transporting ATPase 2, plasma membrane-type	0.384	-1.38149	9.97549e-13	4.82634e-11	yes	down	8.17	6.89	6.08	2.51	3.11	2.28
gene-LOC4325688	LOC4325688	protein SAR DEFICIENT 1	0.327	-1.61129	1.03484e-12	4.99677e-11	yes	down	35.51	29.08	24.25	8.65	7.1	12.65
gene-LOC4335997	LOC4335997	RING-H2 finger protein ATL51	0.274	-1.86722	1.05732e-12	5.09513e-11	yes	down	11.1	8.23	8.45	1.67	2.44	3.32
gene-LOC4330623	LOC4330623	basic blue protein	0.198	-2.33353	1.05967e-12	5.09633e-11	yes	down	8.6	12.18	17.33	1.54	2.7	3.11
gene-LOC4332350	LOC4332350	serine/arginine-rich splicing factor SR45a, transcript variant X1	2.386	1.25454	1.06873e-12	5.12967e-11	yes	up	9.87	14.35	10.05	26.29	27.78	25.55
gene-LOC4324397	LOC4324397	uncharacterized LOC4324397	0.243	-2.04253	1.08436e-12	5.19439e-11	yes	down	32.67	31.44	56.88	6.95	8.7	12.98
gene-LOC4351333	LOC4351333	root phototropism protein 2	0.343	-1.54372	1.08655e-12	5.19461e-11	yes	down	10.3	9.93	10.05	2.96	2.54	4.48
gene-LOC4345437	LOC4345437	probable phospholipid-transporting ATPase 8	2.723	1.44504	1.13637e-12	5.4221e-11	yes	up	3.25	2.79	2.32	7.9	8.43	5.82
gene-LOC4330447	LOC4330447	uncharacterized LOC4330447	0.462	-1.11526	1.17914e-12	5.6151e-11	yes	down	24.13	22.99	23.23	12.41	9.71	9.59
gene-LOC4329741	LOC4329741	sugar transport protein MST1-like	0.339	-1.56271	1.20767e-12	5.73213e-11	yes	down	5.27	5.7	7.19	2.16	1.72	2.12
gene-LOC4342838	LOC4342838	IAA-amino acid hydrolase ILR1-like 7	0.444	-1.17137	1.20846e-12	5.73213e-11	yes	down	40.95	40.57	29.35	14.83	16.38	16.55
gene-LOC4350119	LOC4350119	uncharacterized LOC4350119	0.496	-1.01029	1.2351e-12	5.84703e-11	yes	down	201.26	158.4	163.64	80.81	80.75	91.74
gene-LOC4326704	LOC4326704	GDSL esterase/lipase At5g45910	2.909	1.54075	1.24794e-12	5.88476e-11	yes	up	3.68	6.4	5.3	13.47	13.87	16.34
gene-LOC4336863	LOC4336863	wall-associated receptor kinase 5	0.446	-1.16362	1.27322e-12	5.9923e-11	yes	down	9.84	12.89	11.51	5.65	4.47	4.76
gene-LOC107279528	LOC107279528	-	0.239	-2.06637	1.27694e-12	5.99814e-11	yes	down	8.27	5.85	4.98	1.76	1.17	0.8
gene-LOC4333794	LOC4333794	germin-like protein 3-6	2.876	1.52396	1.49324e-12	7.00059e-11	yes	up	5.75	5.47	5.19	16.33	17	12.56
gene-LOC4331226	LOC4331226	signal peptidase complex catalytic subunit SEC11C, transcript variant X1	0.457	-1.1306	1.50392e-12	7.03086e-11	yes	down	38.29	35.23	37.77	14.25	15.17	19.14
gene-LOC4347963	LOC4347963	peroxidase N	0.199	-2.32952	1.50551e-12	7.03086e-11	yes	down	17.35	12.4	8.01	3.2	2.29	1.85
gene-LOC107276201	LOC107276201	alpha carbonic anhydrase 7	0.032	-4.97785	1.59738e-12	7.44552e-11	yes	down	4.28	2.16	5.45	0.06	0.2	0.1
gene-LOC4333288	LOC4333288	protein DETOXIFICATION 40	3.02	1.59465	1.61321e-12	7.50485e-11	yes	up	2.66	4.5	2.75	9.94	11.49	9.27
gene-LOC4341445	LOC4341445	3-ketoacyl-CoA synthase 11, transcript variant X2	0.203	-2.30367	1.65495e-12	7.6695e-11	yes	down	24.3	8.11	14.39	3.09	2.92	3.27
gene-LOC4349443	LOC4349443	haloacid dehalogenase-like hydrolase domain-containing protein Sgpp, transcript variant X1	2.411	1.26941	1.66338e-12	7.69384e-11	yes	up	17.96	19.73	14.05	44.83	46.93	34.75
gene-LOC4346684	LOC4346684	uncharacterized LOC4346684	2.53	1.33932	1.71692e-12	7.92635e-11	yes	up	9.91	11.92	8.24	21.25	27.21	26.47
gene-LOC4342143	LOC4342143	lysM and putative peptidoglycan-binding domain-containing protein 1	2.441	1.28751	1.78456e-12	8.22292e-11	yes	up	4.36	5.29	6.07	11.64	12.92	12.89
gene-LOC4341907	LOC4341907	IAA-amino acid hydrolase ILR1-like 6	3.127	1.6449	1.78836e-12	8.22476e-11	yes	up	3.66	2.95	2.36	8.78	10.91	7.62
gene-LOC4339694	LOC4339694	probable 2-oxoglutarate-dependent dioxygenase AOP1	0.331	-1.59615	1.80374e-12	8.27974e-11	yes	down	5.2	5.57	6	1.41	1.65	2.34
gene-LOC4343525	LOC4343525	uncharacterized LOC4343525	0.225	-2.15473	1.91131e-12	8.74092e-11	yes	down	27.21	17.07	11.4	1.54	3.33	4.78
gene-LOC4326125	LOC4326125	rust resistance kinase Lr10, transcript variant X1	0.127	-2.98177	1.91143e-12	8.74092e-11	yes	down	2.62	1.63	2.69	0.3	0.15	0.39
gene-LOC4343886	LOC4343886	serine/threonine-protein kinase RIPK	2.538	1.34396	1.92101e-12	8.76813e-11	yes	up	7.37	9.61	5.66	19.58	18.72	17.67
gene-LOC4340525	LOC4340525	ethylene-responsive transcription factor RAP2-13	2.958	1.56449	1.94431e-12	8.85777e-11	yes	up	7.21	8.18	4.62	16.04	21.33	20.51
gene-LOC4326579	LOC4326579	scopoletin glucosyltransferase	3.864	1.95015	2.0294e-12	9.22803e-11	yes	up	0.97	1.66	1.23	5.24	4.13	5.14
gene-LOC112936050	LOC112936050	protein LYK5-like	0.451	-1.14864	2.07084e-12	9.3988e-11	yes	down	21.38	18.76	20.17	9.46	8.85	10.23
gene-LOC107278307	LOC107278307	uncharacterized LOC107278307	0.009	-6.80753	2.09809e-12	9.50465e-11	yes	down	12.12	3.83	4.12	0.06	0.11	0
gene-LOC4342930	LOC4342930	putative aldehyde oxidase-like protein, transcript variant X1	3.249	1.70005	2.13954e-12	9.6743e-11	yes	up	1.12	1.27	1.29	2.97	5.07	3.24
gene-LOC4339109	LOC4339109	RING-H2 finger protein ATL74	0.486	-1.04112	2.20062e-12	9.92925e-11	yes	down	31.65	29.16	27.78	13.88	14.5	13.57
gene-LOC4337689	LOC4337689	probable 2-oxoglutarate-dependent dioxygenase At5g05600	4.154	2.05435	2.20413e-12	9.92925e-11	yes	up	1.96	3.15	1.76	6.76	11.86	9.32
gene-LOC4351717	LOC4351717	amino acid permease 6	0.183	-2.44795	2.32815e-12	1.04684e-10	yes	down	12.94	6.71	5.01	1.47	1.52	1.45
gene-LOC4328420	LOC4328420	tubulin beta-5 chain-like	3.28	1.71382	2.34376e-12	1.05191e-10	yes	up	10.22	8.59	5.74	32.91	24.85	20.59
gene-LOC4346736	LOC4346736	probable protein phosphatase 2C 68	6.068	2.60132	2.39769e-12	1.07412e-10	yes	up	1.05	3.15	1.77	16.74	8.58	9.9
gene-LOC4338757	LOC4338757	uncharacterized LOC4338757, transcript variant X1	4.942	2.30507	2.46539e-12	1.10241e-10	yes	up	0.64	1.37	1.93	5.02	5.77	7.75
gene-LOC4345877	LOC4345877	nitronate monooxygenase, transcript variant X1	2.81	1.49065	2.60231e-12	1.15935e-10	yes	up	7.59	7.53	5.31	14.79	22.36	19.12
gene-LOC4332400	LOC4332400	laccase-10-like	516.314	9.0121	2.69676e-12	1.19921e-10	yes	up	0	0	0	3.85	1.26	1.35
gene-LOC4326074	LOC4326074	fructose-bisphosphate aldolase 3, chloroplastic	2.203	1.13926	2.72717e-12	1.21051e-10	yes	up	12.05	12.82	10.47	25.9	27.94	21.97
gene-LOC4346412	LOC4346412	uncharacterized LOC4346412	0.313	-1.67651	2.74894e-12	1.21794e-10	yes	down	37.04	25.34	18.84	8.33	7.38	9.41
gene-LOC4333407	LOC4333407	glycerophosphodiester phosphodiesterase GDPD6	0.335	-1.57919	2.84675e-12	1.25897e-10	yes	down	39.43	23.22	28.67	8.76	12.12	8.95
gene-LOC4330101	LOC4330101	putative serine/threonine-protein kinase, transcript variant X1	0.346	-1.53135	2.95707e-12	1.30538e-10	yes	down	18.5	15.23	20.56	4.62	5.51	7.77
gene-LOC9266824	LOC9266824	putative disease resistance protein RGA3	0.42	-1.25222	2.98043e-12	1.31329e-10	yes	down	12.72	8.51	11.99	4.67	4.58	4.23
gene-LOC4350125	LOC4350125	disease resistance protein RPM1, transcript variant X2	0.45	-1.15131	3.04738e-12	1.33814e-10	yes	down	38.34	44.04	40.7	21.08	13.88	19.01
gene-LOC4328089	LOC4328089	glutamate receptor 3.1-like, transcript variant X2	3.692	1.88446	3.04788e-12	1.33814e-10	yes	up	0.84	1.36	1.61	3.45	5.25	5
gene-LOC4338756	LOC4338756	uncharacterized LOC4338756, transcript variant X1	2.146	1.10179	3.11353e-12	1.36448e-10	yes	up	91.3	117.73	77.98	179.81	206.54	211.57
gene-LOC4330142	LOC4330142	kinesin-like protein KIN-7C	0.48	-1.05926	3.22502e-12	1.41079e-10	yes	down	14.24	11.9	13.28	6.87	5.6	6
gene-LOC4351217	LOC4351217	scarecrow-like protein 9	0.432	-1.20948	3.23222e-12	1.41138e-10	yes	down	18.17	18.37	15.22	6.54	6.45	8.84
gene-LOC4352638	LOC4352638	probable protein phosphatase 2C 78	0.406	-1.2987	3.24319e-12	1.41362e-10	yes	down	20.48	17.7	18.05	5.93	7.09	9.17
gene-LOC4347591	LOC4347591	UDP-glycosyltransferase 79-like	0.417	-1.26154	3.60383e-12	1.56799e-10	yes	down	52.53	41.44	39.53	16.39	15.19	22.02
gene-LOC4332972	LOC4332972	transcription factor BHLH062-like, transcript variant X2	33.632	5.07178	3.61627e-12	1.57058e-10	yes	up	2.35	2.84	11.81	152.87	201.39	202.58
gene-LOC4339083	LOC4339083	abscisic acid receptor PYL4	0.068	-3.88684	3.67247e-12	1.59213e-10	yes	down	6.14	2.34	3.78	0.16	0.23	0.42
gene-LOC4331474	LOC4331474	CBL-interacting protein kinase 9	2.83	1.5009	3.68237e-12	1.59356e-10	yes	up	13.35	15.55	10.83	25.45	45.21	38.97
gene-LOC4345064	LOC4345064	receptor kinase-like protein Xa21	2.563	1.35756	3.68907e-12	1.59361e-10	yes	up	9.01	16.76	13.94	32.26	33.31	33.03
gene-LOC4334427	LOC4334427	indole-3-glycerol phosphate lyase, chloroplastic	7.733	2.95094	4.16511e-12	1.79605e-10	yes	up	23.19	27.76	12.92	100.72	199.89	181.51
gene-LOC4341305	LOC4341305	probable inositol oxygenase	8.803	3.13802	4.31463e-12	1.85721e-10	yes	up	0.79	1.05	0.58	11.78	5.32	3.59
gene-LOC9268821	LOC9268821	probable calcium-binding protein CML15	0.201	-2.31257	4.55486e-12	1.95076e-10	yes	down	16.84	16.41	21.6	1.94	3.02	5.79
gene-LOC4331378	LOC4331378	trihelix transcription factor GTL1	0.216	-2.20787	4.55617e-12	1.95076e-10	yes	down	2.34	2.4	1.97	0.7	0.32	0.4
gene-LOC4347672	LOC4347672	protein STAY-GREEN, chloroplastic-like	6.953	2.79767	4.64338e-12	1.98459e-10	yes	up	1.02	2.09	0.67	4.82	7.98	12.22
gene-LOC4349807	LOC4349807	protein FAF-like, chloroplastic, transcript variant X1	0.308	-1.69684	4.706e-12	2.00781e-10	yes	down	43.11	30.64	21.92	8.12	9.83	10.83
gene-LOC9266306	LOC9266306	uncharacterized LOC9266306, transcript variant X4	0.139	-2.84403	5.27658e-12	2.24728e-10	yes	down	4.19	4.74	6.22	0.37	0.43	1.15
gene-LOC4328775	LOC4328775	probable F-box protein At4g22030	0.308	-1.69787	5.38109e-12	2.28777e-10	yes	down	8.92	5.77	6.99	2.07	2.07	2.09
gene-LOC9266867	LOC9266867	NAC transcription factor 29	0.196	-2.34935	5.57343e-12	2.36538e-10	yes	down	6.09	8.88	6.32	1.05	0.88	2.16
gene-LOC4333065	LOC4333065	protein TIFY 10a-like	2.168	1.11608	5.61926e-12	2.38066e-10	yes	up	199.9	184.01	135.41	331.04	395.47	371.73
gene-LOC4350190	LOC4350190	F-box/kelch-repeat protein At2g44130	0.421	-1.24955	5.64408e-12	2.38699e-10	yes	down	177.43	118.77	130.35	50.61	56.58	68.1
gene-LOC4324573	LOC4324573	vacuolar cation/proton exchanger 1a-like	0.296	-1.75753	5.95125e-12	2.51251e-10	yes	down	6.45	7.15	9.83	2.9	1.89	1.97
gene-LOC4334268	LOC4334268	uncharacterized LOC4334268	2.14	1.09749	6.07783e-12	2.56148e-10	yes	up	9.21	9.86	9.24	22.57	19.34	17.09
gene-LOC4324560	LOC4324560	zinc finger Ran-binding domain-containing protein 2	5.385	2.42895	6.35961e-12	2.67557e-10	yes	up	1.47	1.75	0.94	5.88	7.28	8.38
gene-LOC112938753	LOC112938753	receptor-like protein 14	0.124	-3.01205	6.37974e-12	2.67938e-10	yes	down	4.73	4.13	4.24	0.68	0.54	0.37
gene-LOC4325670	LOC4325670	LEAF RUST 10 DISEASE-RESISTANCE LOCUS RECEPTOR-LIKE PROTEIN KINASE-like 1.2, transcript variant X3	0.442	-1.17792	6.46315e-12	2.70971e-10	yes	down	7.58	8.81	9.38	3.6	3.13	4.11
gene-LOC4342453	LOC4342453	fasciclin-like arabinogalactan protein 15	7.576	2.92152	6.48564e-12	2.71443e-10	yes	up	0.82	1.32	0.43	9.72	5.65	3.57
gene-LOC4339262	LOC4339262	calreticulin-3	0.371	-1.42978	6.56188e-12	2.7416e-10	yes	down	574.47	326.25	543.81	146.96	180.69	196.71
gene-LOC4338912	LOC4338912	fructose-1,6-bisphosphatase, cytosolic	0.286	-1.80424	6.77437e-12	2.8255e-10	yes	down	8.59	14.67	9.21	2.61	3.01	3.42
gene-LOC4352636	LOC4352636	uncharacterized LOC4352636, transcript variant X4	0.303	-1.72035	7.2601e-12	3.02288e-10	yes	down	7.22	4.14	5.63	1.34	1.35	1.99
gene-LOC4337327	LOC4337327	flavanone 3-dioxygenase 3-like	0.113	-3.15076	7.70529e-12	3.20273e-10	yes	down	4.3	1.48	1.68	0.33	0.33	0.17
gene-LOC4327651	LOC4327651	WRKY transcription factor SUSIBA2	0.087	-3.52693	7.8533e-12	3.25865e-10	yes	down	10.71	4.09	3.79	0.59	0.28	0.72
gene-LOC4326332	LOC4326332	putative receptor protein kinase ZmPK1	0.434	-1.20361	9.72476e-12	4.0214e-10	yes	down	15.7	11.47	12.99	5	6.57	5.43
gene-LOC4332506	LOC4332506	asparagine synthetase [glutamine-hydrolyzing] 1-like	0.108	-3.21273	9.96557e-12	4.11394e-10	yes	down	3.67	1.81	2.94	0.16	0.19	0.53
gene-LOC4330531	LOC4330531	uncharacterized LOC4330531	0.433	-1.20669	1.00969e-11	4.14692e-10	yes	down	75.36	54.1	52.77	27.36	24.63	28.1
gene-LOC4341625	LOC4341625	premnaspirodiene oxygenase	4.066	2.02352	1.14618e-11	4.69951e-10	yes	up	4.72	7.49	3.57	15.35	29.8	17.27
gene-LOC4350521	LOC4350521	cytochrome P450 94B3	4.355	2.12277	1.15015e-11	4.70782e-10	yes	up	4.24	3.38	1.97	7.98	16.17	16.71
gene-LOC4328724	LOC4328724	receptor kinase-like protein Xa21	0.282	-1.82747	1.16449e-11	4.75657e-10	yes	down	3.01	2.8	3.18	0.54	0.78	1.14
gene-LOC4334034	LOC4334034	uncharacterized LOC4334034	9.544	3.25464	1.16599e-11	4.75657e-10	yes	up	12.99	7.58	23.38	135.84	139.92	145.81
gene-LOC4349747	LOC4349747	two-component response regulator ORR9	3.089	1.62722	1.17047e-11	4.76682e-10	yes	up	4.82	5.72	5.88	16.99	13.33	21.83
gene-LOC4348167	LOC4348167	geraniol 8-hydroxylase	50.311	5.6528	1.1946e-11	4.85691e-10	yes	up	0.03	0.09	0	1.56	2.53	1.91
gene-LOC4349819	LOC4349819	ABC transporter C family member 10	2.392	1.25808	1.23918e-11	5.02971e-10	yes	up	13.53	16.03	9.59	27.09	34.18	30.92
gene-LOC4349250	LOC4349250	protein PLASTID MOVEMENT IMPAIRED 1	2.448	1.29185	1.26336e-11	5.11081e-10	yes	up	16.2	19.89	11.46	33.93	40.71	38.77
gene-LOC4345689	LOC4345689	cinnamoyl-CoA reductase 1	4.596	2.20032	1.26339e-11	5.11081e-10	yes	up	1.03	2.05	0.97	6.52	6.42	5.19
gene-LOC4338899	LOC4338899	subtilisin-like protease SBT1.7	4.675	2.22496	1.2681e-11	5.1213e-10	yes	up	1.39	0.57	1.27	4.87	6.1	3.75
gene-LOC4329516	LOC4329516	uncharacterized LOC4329516, transcript variant X1	0.464	-1.10661	1.4407e-11	5.79899e-10	yes	down	185.44	153.15	130.64	72.66	61.93	78.42
gene-LOC4345363	LOC4345363	bZIP transcription factor 44, transcript variant X1	0.169	-2.56188	1.44834e-11	5.82005e-10	yes	down	9.29	5.4	2.68	1.06	0.99	0.85
gene-LOC4341900	LOC4341900	cysteine-rich receptor-like protein kinase 10	0.439	-1.1873	1.4797e-11	5.93623e-10	yes	down	20.8	18.08	17.79	6.21	8.3	9.61
gene-LOC4346705	LOC4346705	syn-copalyl diphosphate synthase-like, transcript variant X1	0.007	-7.26377	1.51694e-11	6.07553e-10	yes	down	2.43	1.92	3.11	0	0.05	0
gene-LOC4334319	LOC4334319	reticulon-like protein B8, transcript variant X2	2.195	1.13435	1.52075e-11	6.07564e-10	yes	up	41.74	45.18	36.43	70.64	105.98	89.71
gene-LOC4343480	LOC4343480	putative receptor-like protein kinase At4g00960, transcript variant X1	0.189	-2.4013	1.52199e-11	6.07564e-10	yes	down	5.84	2.46	4.88	0.83	0.68	0.91
gene-LOC4349235	LOC4349235	uncharacterized LOC4349235, transcript variant X1	0.311	-1.68298	1.52462e-11	6.07614e-10	yes	down	12.73	9.78	10.95	2.97	3.81	3.32
gene-LOC107281872	LOC107281872	uncharacterized LOC107281872	0.201	-2.31328	1.61585e-11	6.42912e-10	yes	down	9.24	5.61	5.2	1.58	0.91	1.46
gene-LOC4337768	LOC4337768	uncharacterized LOC4337768	2.278	1.18802	1.63656e-11	6.50083e-10	yes	up	59.74	89.67	93.76	160.8	186.23	192.38
gene-LOC107279433	LOC107279433	uncharacterized LOC107279433	0.396	-1.33678	1.65069e-11	6.5462e-10	yes	down	202.6	252.25	211.29	73.17	68.41	115.75
gene-LOC4338477	LOC4338477	protein EARLY RESPONSIVE TO DEHYDRATION 15	0.459	-1.12217	1.67973e-11	6.65047e-10	yes	down	492.24	421.48	623.99	214.64	208.55	265.72
gene-LOC4335624	LOC4335624	RPM1-interacting protein 4	0.47	-1.09012	1.75574e-11	6.94003e-10	yes	down	55.76	40.09	53.67	23.14	21.1	24.28
gene-LOC107276545	LOC107276545	E3 ubiquitin-protein ligase SINA-like 10	2.813	1.49201	1.79417e-11	7.06932e-10	yes	up	5.52	10.58	6.91	20.25	22.04	17.07
gene-LOC4342065	LOC4342065	uncharacterized LOC4342065	0.475	-1.07541	1.79721e-11	7.06932e-10	yes	down	33.23	33.09	39.87	15.09	14.9	19.13
gene-LOC4334993	LOC4334993	uncharacterized LOC4334993	0.175	-2.5171	1.83194e-11	7.17097e-10	yes	down	7.64	5.94	5	0.81	0.6	1.75
gene-LOC4349057	LOC4349057	myosin-11	2.464	1.30122	1.88913e-11	7.38288e-10	yes	up	1.78	2.22	1.82	5.3	4.59	4.06
gene-LOC4330642	LOC4330642	nudix hydrolase 21, chloroplastic	0.486	-1.03984	1.97196e-11	7.66941e-10	yes	down	148.39	123.33	107.39	64.05	56	59.8
gene-LOC4331468	LOC4331468	anthranilate phosphoribosyltransferase, chloroplastic, transcript variant X1	2.075	1.053	2.03015e-11	7.88306e-10	yes	up	36.38	37.04	35.3	56.09	81.05	80.25
gene-LOC4338650	LOC4338650	aspartic proteinase nepenthesin-1	0.25	-2.00146	2.16428e-11	8.39042e-10	yes	down	32.77	18.11	23.71	3.35	6.82	8.04
gene-LOC4334487	LOC4334487	germin-like protein 3-7	0.464	-1.10691	2.31194e-11	8.94851e-10	yes	down	37.92	30.42	34.99	16.01	14.54	16.24
gene-LOC4336005	LOC4336005	uncharacterized LOC4336005	93.697	6.54994	2.33625e-11	9.02816e-10	yes	up	0.3	0	0	3.43	12.91	9.83
gene-LOC4324060	LOC4324060	fasciclin-like arabinogalactan protein 11	15.727	3.9752	2.37056e-11	9.14611e-10	yes	up	0.14	0.05	0.13	2.07	1.64	1.12
gene-LOC4349673	LOC4349673	NDR1/HIN1-like protein 13	0.215	-2.21696	2.40914e-11	9.28019e-10	yes	down	8.23	5.24	5.03	1.15	1.27	1.46
gene-LOC4338560	LOC4338560	beta-glucosidase 22-like	3.519	1.81519	2.41838e-11	9.30095e-10	yes	up	2.4	2.54	1.77	5.21	10.09	7.73
gene-LOC4333320	LOC4333320	GDSL esterase/lipase At5g55050	2.304	1.20385	2.45085e-11	9.41087e-10	yes	up	107.96	115.29	70.04	196.87	221.74	221.22
gene-LOC4325326	LOC4325326	senescence-specific cysteine protease SAG39-like	0.232	-2.10888	2.47586e-11	9.49183e-10	yes	down	7.35	4.2	5.93	1.15	1.26	1.52
gene-LOC4344914	LOC4344914	probable LRR receptor-like serine/threonine-protein kinase At1g56140, transcript variant X1	0.118	-3.07948	2.60529e-11	9.9408e-10	yes	down	28.8	21.68	30.3	1.45	3.38	4.51
gene-LOC4336334	LOC4336334	uncharacterized protein At4g06744	6.023	2.59049	2.63199e-11	1.00268e-09	yes	up	0.33	1.06	1.24	5.71	5.75	3.97
gene-LOC107277990	LOC107277990	RING-H2 finger protein ATL16	0.218	-2.19967	2.67404e-11	1.0171e-09	yes	down	7.11	4.71	5.54	0.9	1.17	1.61
gene-LOC4325270	LOC4325270	uncharacterized LOC4325270	0.428	-1.22414	2.71792e-11	1.03217e-09	yes	down	29.07	25.4	33.99	12.49	9.6	14.85
gene-LOC107276906	LOC107276906	L-type lectin-domain containing receptor kinase S.4	0.166	-2.59506	2.81932e-11	1.069e-09	yes	down	1.57	1.78	2.03	0.37	0.15	0.36
gene-LOC4329910	LOC4329910	transcription factor bHLH128, transcript variant X1	0.464	-1.10792	2.8714e-11	1.08704e-09	yes	down	22.47	19.23	23.43	9.23	8.93	10.8
gene-LOC4332194	LOC4332194	type IV inositol polyphosphate 5-phosphatase 9	0.306	-1.70716	2.88164e-11	1.08922e-09	yes	down	30.89	15.72	17.82	6.6	5.61	7.08
gene-LOC4325269	LOC4325269	uncharacterized LOC4325269	0.263	-1.92838	2.95694e-11	1.11594e-09	yes	down	17.67	23.43	22.78	3.61	3.9	8.93
gene-LOC4332665	LOC4332665	CBL-interacting protein kinase 31-like, transcript variant X1	0.194	-2.36527	2.9624e-11	1.11625e-09	yes	down	8.05	8.03	8.48	2.41	0.62	1.54
gene-LOC4324605	LOC4324605	cytochrome P450 72A15, transcript variant X1	0.344	-1.54137	3.11158e-11	1.17064e-09	yes	down	7.71	6.38	7.5	2.01	2.27	2.84
gene-LOC107276324	LOC107276324	uncharacterized LOC107276324	0.29	-1.78618	3.14336e-11	1.18076e-09	yes	down	7.5	7.22	8.68	1.6	2.04	2.83
gene-LOC4337890	LOC4337890	probable GTP diphosphokinase CRSH2, chloroplastic	10.516	3.39458	3.15493e-11	1.18327e-09	yes	up	3.03	4.66	1.83	46.64	35.96	22.37
gene-LOC4350134	LOC4350134	uncharacterized LOC4350134	0.305	-1.71385	3.28533e-11	1.23027e-09	yes	down	16.21	22.3	21.21	10.83	4.53	5.35
gene-LOC4351367	LOC4351367	probable apyrase 3	2.985	1.57751	3.3279e-11	1.24429e-09	yes	up	29.5	32.67	24.6	47.69	104.74	80.68
gene-LOC4349905	LOC4349905	-	0.197	-2.3421	3.40402e-11	1.27078e-09	yes	down	2.54	1.47	1.63	0.29	0.28	0.51
gene-LOC4340945	LOC4340945	primary amine oxidase 2, transcript variant X1	3.485	1.80122	3.40976e-11	1.27096e-09	yes	up	4.73	3.96	2.13	11.27	14.93	10.59
gene-LOC4328124	LOC4328124	S-(+)-linalool synthase, chloroplastic-like	18.744	4.22838	3.56082e-11	1.32523e-09	yes	up	13.56	14.05	7.62	71.29	288.11	286.52
gene-LOC4337152	LOC4337152	phenolic glucoside malonyltransferase 1	2.382	1.25189	3.61561e-11	1.34355e-09	yes	up	6.5	7.99	5.47	15.66	23.3	17.84
gene-LOC107278382	LOC107278382	uncharacterized LOC107278382, transcript variant X1	0.306	-1.70771	3.68435e-11	1.367e-09	yes	down	8.86	7.31	6.83	2.34	1.77	2.76
gene-LOC4347910	LOC4347910	U-box domain-containing protein 33, transcript variant X3	0.415	-1.26872	4.01816e-11	1.48857e-09	yes	down	10.27	12.64	9.51	4.88	3.1	4.31
gene-LOC4325161	LOC4325161	CBL-interacting protein kinase 1-like	7.115	2.83089	4.20864e-11	1.55675e-09	yes	up	22.44	35.37	24.31	99.24	219.42	251.43
gene-LOC4332971	LOC4332971	probable methyltransferase PMT2	2.055	1.03886	4.22457e-11	1.56025e-09	yes	up	5.07	6.51	5.73	12.38	11.75	10.5
gene-LOC4338861	LOC4338861	phenylalanine ammonia-lyase	17.297	4.11245	4.35611e-11	1.60638e-09	yes	up	1.24	0.98	0.54	6.87	25.53	14.25
gene-LOC4340798	LOC4340798	uncharacterized LOC4340798	3.142	1.65166	4.4596e-11	1.64204e-09	yes	up	2.18	2.23	1.22	5.25	6.75	5.22
gene-LOC4331375	LOC4331375	probable receptor-like protein kinase At1g33260	315.437	8.30121	4.47608e-11	1.6456e-09	yes	up	0	0	0	2.28	1.52	1.5
gene-LOC4334114	LOC4334114	beta-glucosidase BoGH3B, transcript variant X3	6.822	2.77028	4.56258e-11	1.67486e-09	yes	up	37.18	24.7	28.33	290.69	173.71	120.22
gene-LOC4345657	LOC4345657	malate dehydrogenase, chloroplastic, transcript variant X1	2.426	1.27884	4.58343e-11	1.67997e-09	yes	up	86.76	79.7	50.56	158.97	190.51	163.75
gene-LOC112935986	LOC112935986	S-norcoclaurine synthase 1-like, transcript variant X2	0.246	-2.02077	4.7048e-11	1.71924e-09	yes	down	2.8	4.45	4.91	0.63	0.74	1.26
gene-LOC112935987	LOC112935987	ent-isokaurene C2/C3-hydroxylase-like	2.79	1.48035	4.96273e-11	1.80803e-09	yes	up	5.83	10.96	6.43	20.75	19.9	22.39
gene-LOC4332485	LOC4332485	probable glucuronosyltransferase Os03g0287800	12.539	3.64835	4.97686e-11	1.80963e-09	yes	up	0.16	0.21	0.06	1.79	1.72	1.55
gene-LOC4344296	LOC4344296	probable WRKY transcription factor 70, transcript variant X2	0.38	-1.39777	4.98207e-11	1.80963e-09	yes	down	12.94	12.54	9.88	3.97	3.35	5.38
gene-LOC4336832	LOC4336832	uncharacterized membrane protein At4g09580	2.23	1.15726	5.03648e-11	1.82665e-09	yes	up	42.82	50.02	31.56	87.63	98.64	83.96
gene-LOC9266291	LOC9266291	uncharacterized LOC9266291	5.067	2.34104	5.07873e-11	1.83922e-09	yes	up	0.51	0.33	0.29	1.32	2.58	1.78
gene-LOC4324655	LOC4324655	probable serine acetyltransferase 1	0.267	-1.90588	5.14881e-11	1.86181e-09	yes	down	9.79	5.79	8.05	2.15	2.06	1.94
gene-LOC4335692	LOC4335692	uncharacterized protein At2g33490	0.49	-1.02927	5.23453e-11	1.88998e-09	yes	down	22.14	16.88	18.8	9.72	8.55	9.37
gene-LOC4330502	LOC4330502	probable L-type lectin-domain containing receptor kinase S.5	0.111	-3.17208	5.30862e-11	1.91387e-09	yes	down	2.47	1.01	1.26	0.11	0.18	0.22
gene-LOC9268692	LOC9268692	protein ALP1-like	4.19	2.06682	5.59472e-11	2.00712e-09	yes	up	0.86	1.07	0.53	2.51	3.75	3.74
gene-LOC4327611	LOC4327611	probable WRKY transcription factor 30	4.173	2.06121	5.60045e-11	2.00712e-09	yes	up	5.85	4.85	2.81	12.96	15.43	26.7
gene-LOC107277517	LOC107277517	rust resistance kinase Lr10, transcript variant X1	0.367	-1.44629	5.73724e-11	2.0531e-09	yes	down	4.23	5.18	4.8	1.66	1.44	1.72
gene-LOC9270031	LOC9270031	probable WRKY transcription factor 54	6.007	2.58658	6.08786e-11	2.17535e-09	yes	up	0.58	1.06	0.43	3.49	3.49	5.13
gene-LOC4339023	LOC4339023	uncharacterized LOC4339023	4.275	2.09607	6.25897e-11	2.2332e-09	yes	up	3.02	3.75	1.98	12.42	12.39	11.59
gene-LOC4349149	LOC4349149	probable methyltransferase PMT15	0.366	-1.44974	6.54571e-11	2.32561e-09	yes	down	45.03	32.19	35	13.74	12.75	18.76
gene-LOC4347769	LOC4347769	probable cytokinin riboside 5'-monophosphate phosphoribohydrolase LOGL9	0.181	-2.46478	6.54681e-11	2.32561e-09	yes	down	6.83	8.08	8.91	0.86	0.9	2.44
gene-LOC4338956	LOC4338956	beta-glucosidase BoGH3B, transcript variant X1	2.274	1.18496	6.62e-11	2.34816e-09	yes	up	9.12	13.41	10.53	19.36	27.04	26.01
gene-LOC4341383	LOC4341383	ervatamin-B	0.457	-1.13082	6.679e-11	2.36216e-09	yes	down	307.61	387.57	333.94	137.29	125.73	195.15
gene-LOC4346885	LOC4346885	probable trehalose-phosphate phosphatase 7	0.393	-1.34788	7.093e-11	2.50492e-09	yes	down	20.3	17.2	26.13	7.26	7.35	9.78
gene-LOC4329504	LOC4329504	uncharacterized LOC4329504	0.493	-1.01993	7.32239e-11	2.58216e-09	yes	down	50.42	54.81	73.89	28.22	27.37	29.74
gene-LOC4340783	LOC4340783	leucine-rich repeat receptor-like serine/threonine/tyrosine-protein kinase SOBIR1	0.488	-1.03404	7.43516e-11	2.61811e-09	yes	down	231.29	188.69	173.96	82.63	89.49	111.1
gene-LOC4338139	LOC4338139	-	0.424	-1.23839	7.62811e-11	2.68214e-09	yes	down	9.19	12.33	9.95	4.4	3.57	5.02
gene-LOC4325750	LOC4325750	protein IRON-RELATED TRANSCRIPTION FACTOR 2, transcript variant X1	61.685	5.94685	7.71604e-11	2.70777e-09	yes	up	3.53	1.58	13.46	218.78	354.91	401.85
gene-LOC4349543	LOC4349543	Protein DWARF 53	0.312	-1.6801	7.72337e-11	2.70777e-09	yes	down	25.55	24.96	11.53	5.7	6.01	7.08
gene-LOC4349828	LOC4349828	NDR1/HIN1-like protein 1	2.016	1.01117	7.80931e-11	2.73394e-09	yes	up	34.58	49.64	44.9	90.02	82.87	80.42
gene-LOC4327205	LOC4327205	uncharacterized LOC4327205	0.386	-1.37348	7.99362e-11	2.79442e-09	yes	down	3.95	4.14	4.23	1.27	1.23	1.64
gene-LOC4333011	LOC4333011	metacaspase-2, transcript variant X1	2.121	1.0849	8.23937e-11	2.87617e-09	yes	up	11.55	11.52	10.66	19.28	26.08	24.4
gene-LOC4348917	LOC4348917	protein ENHANCED DISEASE RESISTANCE 2-like, transcript variant X1	0.404	-1.30875	8.36262e-11	2.91499e-09	yes	down	27.09	21.41	16.32	7.59	8.89	9.2
gene-LOC9271290	LOC9271290	transcription factor TGAL10-like, transcript variant X1	0.365	-1.45217	8.49997e-11	2.95435e-09	yes	down	8.05	9.87	5.7	3.08	2.5	2.84
gene-LOC4329388	LOC4329388	70 kDa peptidyl-prolyl isomerase	2.485	1.31312	9.08168e-11	3.1385e-09	yes	up	4.92	6	5.49	11.57	16.07	10.77
gene-LOC4338657	LOC4338657	uncharacterized LOC4338657	9.239	3.20776	9.09896e-11	3.13999e-09	yes	up	0.23	0.31	0.25	3.46	2.2	1.33
gene-LOC4342376	LOC4342376	protein PELPK1	614.971	9.26437	9.29194e-11	3.19797e-09	yes	up	0	0.02	0.27	27.09	71.42	73.23
gene-LOC4343015	LOC4343015	malonyl-CoA:anthocyanidin 5-O-glucoside-6''-O-malonyltransferase	9.267	3.21206	9.29343e-11	3.19797e-09	yes	up	0.14	0.44	0.12	1.65	2.24	2.45
gene-LOC4346004	LOC4346004	uncharacterized LOC4346004	0.394	-1.34533	1.02241e-10	3.50327e-09	yes	down	10.49	9.29	8.91	3.8	3.01	4.24
gene-LOC4336376	LOC4336376	peroxygenase-like	6.36	2.66913	1.06073e-10	3.6192e-09	yes	up	1.24	0.58	0.61	4.67	6.67	3.66
gene-LOC9270984	LOC9270984	probable receptor-like protein kinase At4g10390	3.517	1.81448	1.0735e-10	3.65761e-09	yes	up	1.24	2.08	1.53	4.3	6.48	5.84
gene-LOC4352886	LOC4352886	uncharacterized LOC4352886	0.462	-1.11513	1.09743e-10	3.73389e-09	yes	down	49.06	39.74	38.1	18.56	16.21	22.64
gene-LOC4334792	LOC4334792	4-hydroxyphenylacetaldehyde oxime monooxygenase	2.348	1.23173	1.19787e-10	4.06419e-09	yes	up	6.56	9.25	5.84	15.92	17.71	15.85
gene-LOC4348633	LOC4348633	chitinase 1	0.255	-1.9701	1.19959e-10	4.06432e-09	yes	down	6.94	5.99	9.67	1.39	1.85	2.37
gene-LOC4324251	LOC4324251	F-box/kelch-repeat protein At1g23390	0.393	-1.34614	1.21015e-10	4.09435e-09	yes	down	37.25	30.74	36.75	13.74	9.58	17.39
gene-LOC4342462	LOC4342462	probable carboxylesterase 15	0.328	-1.6088	1.21395e-10	4.10147e-09	yes	down	18.75	13.95	14.68	3.32	5.46	6.36
gene-LOC4331929	LOC4331929	cytochrome b561 and DOMON domain-containing protein At3g25290	0.432	-1.21119	1.2208e-10	4.11888e-09	yes	down	91.58	68.82	60.95	26.77	29.54	37.08
gene-LOC4327219	LOC4327219	germin-like protein 5-1	5.37	2.42499	1.23214e-10	4.15137e-09	yes	up	1.04	1.49	0.76	7.45	5.66	4.05
gene-LOC4341468	LOC4341468	phospholipase D alpha 2-like	2.996	1.58294	1.25369e-10	4.21809e-09	yes	up	1.65	1.83	1.49	3.88	6.34	4.29
gene-LOC4337564	LOC4337564	WAT1-related protein At5g64700	2.07	1.04953	1.34756e-10	4.50883e-09	yes	up	9.91	7.98	8.51	17.5	19.35	16.39
gene-LOC4343699	LOC4343699	L-type lectin-domain containing receptor kinase IV.1	0.425	-1.23509	1.38615e-10	4.63156e-09	yes	down	5.97	7.62	6.82	3.09	2.41	2.96
gene-LOC107280532	LOC107280532	ferric reduction oxidase 4-like	271.311	8.0838	1.43794e-10	4.79795e-09	yes	up	0.02	0	0	5.94	5.13	5.15
gene-LOC4348490	LOC4348490	transcription factor bHLH96	0.003	-8.17164	1.44699e-10	4.8215e-09	yes	down	2.99	2.59	1.34	0	0	0
gene-LOC4325293	LOC4325293	UDP-glycosyltransferase 88B1	3.105	1.6346	1.51898e-10	5.04746e-09	yes	up	1.84	2.56	1.7	5.41	7.56	5.43
gene-LOC4340011	LOC4340011	NAC domain-containing protein 43	4.172	2.06076	1.52856e-10	5.07235e-09	yes	up	0.45	0.73	0.61	2.4	2.98	1.91
gene-LOC4325964	LOC4325964	aspartyl protease family protein 2	2.594	1.37497	1.6034e-10	5.30613e-09	yes	up	2.6	2.28	3.03	5.92	7.31	6.75
gene-LOC4341233	LOC4341233	heavy metal-associated isoprenylated plant protein 29	0.142	-2.81791	1.61659e-10	5.34247e-09	yes	down	7.86	8.81	7.06	0.52	0.65	2.1
gene-LOC4341107	LOC4341107	protein MOTHER of FT and TFL1 homolog 1-like	0.403	-1.31241	1.74131e-10	5.73117e-09	yes	down	37.77	36.87	30.75	10.07	15.06	16
gene-LOC9271735	LOC9271735	putative potassium transporter 8, transcript variant X3	2.617	1.38816	1.794e-10	5.88854e-09	yes	up	2.51	2.21	3.87	6.54	8.95	7.66
gene-LOC4345156	LOC4345156	cinnamoyl-CoA reductase 1	33.108	5.04911	1.84165e-10	6.03677e-09	yes	up	0.16	0.04	0	1.55	2.51	2.06
gene-LOC9268730	LOC9268730	G-type lectin S-receptor-like serine/threonine-protein kinase At2g19130	0.278	-1.84773	1.9191e-10	6.28212e-09	yes	down	30.06	12.03	20.29	6.97	4.94	5.01
gene-LOC4324829	LOC4324829	nematode resistance protein-like HSPRO1	0.259	-1.94639	1.93739e-10	6.32488e-09	yes	down	7.02	4.81	6.67	0.93	1.45	2.29
gene-LOC4334147	LOC4334147	COBRA-like protein 3	7.071	2.82188	1.9441e-10	6.33825e-09	yes	up	0.82	2.27	0.75	14.13	7.8	5.86
gene-LOC4324820	LOC4324820	transcription factor DIVARICATA	0.387	-1.37036	2.01202e-10	6.54205e-09	yes	down	27.47	20.21	15.38	7.79	8.3	7.71
gene-LOC4334574	LOC4334574	protein trichome birefringence-like 33	7.315	2.8709	2.03137e-10	6.59608e-09	yes	up	0.41	0.49	0.28	4.03	2.4	2.01
gene-LOC4336683	LOC4336683	putative cis-zeatin O-glucosyltransferase	0.379	-1.40146	2.07641e-10	6.73331e-09	yes	down	19.44	27.68	29.09	9.82	6.84	11.44
gene-LOC4338039	LOC4338039	transcription factor MYBS3-like	3.831	1.93783	2.14299e-10	6.93089e-09	yes	up	0.42	0.84	0.77	2.69	2.01	2.91
gene-LOC4328132	LOC4328132	calcium-binding protein KIC	0.278	-1.84453	2.14307e-10	6.93089e-09	yes	down	20.9	21.13	18.56	7.83	3.38	5.29
gene-LOC107279423	LOC107279423	uncharacterized LOC107279423	5.165	2.36867	2.17162e-10	7.01385e-09	yes	up	2.25	2.44	2.01	5.18	15.19	13.53
gene-LOC4352873	LOC4352873	receptor protein-tyrosine kinase CEPR1	0.424	-1.23773	2.24038e-10	7.22626e-09	yes	down	7.33	7.71	5.58	2.39	2.85	3.27
gene-LOC4336193	LOC4336193	BTB/POZ and TAZ domain-containing protein 1, transcript variant X1	3.963	1.98652	2.27559e-10	7.33008e-09	yes	up	9.33	7.04	3.68	25.83	32.86	17.24
gene-LOC4351887	LOC4351887	PYK10-binding protein 1	595.817	9.21872	2.30415e-10	7.4122e-09	yes	up	0.05	1.65	0.09	95.86	442.66	483.42
gene-LOC4333870	LOC4333870	microsomal glutathione S-transferase 3	2.532	1.34	2.34306e-10	7.52734e-09	yes	up	13.63	17.51	24.25	41.64	50.89	44
gene-LOC4337879	LOC4337879	GDSL esterase/lipase At1g09390	6.415	2.68148	2.35973e-10	7.57085e-09	yes	up	0.65	0.64	0.62	5.83	4.15	1.96
gene-LOC9268895	LOC9268895	putrescine hydroxycinnamoyltransferase 2-like	0.193	-2.37589	2.38296e-10	7.63524e-09	yes	down	1.78	1.61	1.93	0.26	0.24	0.5
gene-LOC4345453	LOC4345453	uncharacterized LOC4345453	5.759	2.52569	2.58113e-10	8.25928e-09	yes	up	1.92	2.44	2.39	8.03	16.71	13.16
gene-LOC4327497	LOC4327497	elicitor-responsive protein 1-like	0.306	-1.70874	2.63707e-10	8.42714e-09	yes	down	39.4	24.86	21.5	7.8	7.06	10.53
gene-LOC4330914	LOC4330914	subtilisin-like protease SBT1.4	48.483	5.5994	2.67795e-10	8.54647e-09	yes	up	0.14	0.04	0	2.03	4.7	1.88
gene-LOC4333009	LOC4333009	metacaspase-1	0.347	-1.52552	2.69134e-10	8.57789e-09	yes	down	490.14	439.07	394.27	86.87	160.55	202.09
gene-LOC4334289	LOC4334289	uncharacterized LOC4334289, transcript variant X2	8.489	3.08554	2.78832e-10	8.87531e-09	yes	up	0.12	0.17	0.14	1.53	1.33	0.59
gene-LOC9268687	LOC9268687	heat shock cognate 70 kDa protein-like	2.047	1.03342	2.80683e-10	8.92248e-09	yes	up	32.85	31.93	31.67	51.47	80.24	60.39
gene-LOC4330196	LOC4330196	putative kinase-like protein TMKL1	5.254	2.39348	2.87079e-10	9.11381e-09	yes	up	0.42	0.44	0.54	2.97	2.54	1.67
gene-LOC4335381	LOC4335381	atherin, transcript variant X1	5.201	2.37879	2.89392e-10	9.1752e-09	yes	up	0.55	1.38	0.94	3.31	6.4	4.65
gene-LOC4336912	LOC4336912	calcium-transporting ATPase 5, plasma membrane-type-like	2.197	1.13568	3.22305e-10	1.02053e-08	yes	up	28.21	23.68	22.24	57.14	59.96	39.1
gene-LOC4326546	LOC4326546	receptor-like protein kinase HSL1	0.356	-1.48942	3.23935e-10	1.02435e-08	yes	down	29.49	14.88	21.34	8.99	7.08	6.75
gene-LOC4324954	LOC4324954	glutathione S-transferase T3, transcript variant X1	0.344	-1.53959	3.27313e-10	1.03368e-08	yes	down	1.41	1.23	1.31	0.34	0.45	0.55
gene-LOC4334367	LOC4334367	fasciclin-like arabinogalactan protein 16	12.911	3.69049	3.34534e-10	1.05374e-08	yes	up	0.13	0.12	0.11	2.36	1.14	1.02
gene-LOC4330073	LOC4330073	serine carboxypeptidase-like 34	2.032	1.02303	3.37309e-10	1.06066e-08	yes	up	27.63	30.62	22.87	62.47	50.85	47.02
gene-LOC4327199	LOC4327199	putative dual specificity protein phosphatase DSP8	2.313	1.20956	3.41423e-10	1.07125e-08	yes	up	5.65	5.9	7.02	11.71	16.51	13.62
gene-LOC4330136	LOC4330136	putative inactive kinesin-like protein KIN-7B	0.394	-1.34469	3.60202e-10	1.12871e-08	yes	down	13.19	10.56	9.19	3.24	4.42	4.96
gene-LOC4343616	LOC4343616	internal alternative NAD(P)H-ubiquinone oxidoreductase A1, mitochondrial	8.486	3.08504	3.8418e-10	1.20229e-08	yes	up	0.8	0.66	0.26	1.85	7.35	5.03
gene-LOC4339379	LOC4339379	zinc finger CCCH domain-containing protein 37-like	0.221	-2.17657	3.887e-10	1.21304e-08	yes	down	7.58	3.99	6.57	1.45	1.26	1.21
gene-LOC4349616	LOC4349616	root phototropism protein 2	0.413	-1.27629	3.99003e-10	1.24225e-08	yes	down	45.33	27.76	30.27	12.31	13.72	15.67
gene-LOC4345456	LOC4345456	probable WRKY transcription factor 54	0.317	-1.65689	4.47419e-10	1.38763e-08	yes	down	85	48.15	63.23	16.24	15.35	29.36
gene-LOC9271230	LOC9271230	Bowman-Birk type bran trypsin inhibitor-like	14.792	3.88677	4.82242e-10	1.49181e-08	yes	up	0.48	0.75	0.15	1.83	7.21	10.4
gene-LOC4339146	LOC4339146	uncharacterized LOC4339146	2.284	1.19133	4.89445e-10	1.51215e-08	yes	up	11	17.29	16.03	30.79	32.44	35.38
gene-LOC4324812	LOC4324812	calmodulin-binding receptor-like cytoplasmic kinase 1, transcript variant X1	0.3	-1.73532	4.91406e-10	1.51628e-08	yes	down	21.1	17.52	13.99	2.98	6.37	6.06
gene-LOC4326124	LOC4326124	rust resistance kinase Lr10	0.161	-2.63277	4.96347e-10	1.52957e-08	yes	down	2.88	1.5	2.9	0.36	0.31	0.48
gene-LOC4351068	LOC4351068	uncharacterized LOC4351068, transcript variant X1	0.399	-1.32448	5.01867e-10	1.54461e-08	yes	down	12.83	20.92	12.64	7.19	5.47	6.26
gene-LOC4326893	LOC4326893	probable indole-3-acetic acid-amido synthetase GH3.2	11.733	3.55254	5.37674e-10	1.65271e-08	yes	up	1.11	3.32	1.03	23.93	15.04	23.26
gene-LOC4339337	LOC4339337	VQ motif-containing protein 4	0.34	-1.55613	5.45167e-10	1.67362e-08	yes	down	27.39	15.63	18.71	6.99	5.78	7.74
gene-LOC4341688	LOC4341688	chaperone protein dnaJ 8, chloroplastic	3.152	1.65624	5.79451e-10	1.77437e-08	yes	up	5.83	7.03	7.23	12.5	25.69	21.75
gene-LOC4343988	LOC4343988	transcription factor MYB30	0.313	-1.67386	6.02013e-10	1.84112e-08	yes	down	13.25	13.89	7.01	3.21	3.73	3.49
gene-LOC4325650	LOC4325650	AP2/ERF and B3 domain-containing protein Os01g0693400-like	0.337	-1.56748	6.07528e-10	1.85565e-08	yes	down	95.13	64.08	42.77	18.25	24.74	23.62
gene-LOC4336644	LOC4336644	uncharacterized LOC4336644	2.291	1.19583	6.16824e-10	1.88166e-08	yes	up	2.67	4.11	3.34	8.66	7.14	6.77
gene-LOC4334271	LOC4334271	probable LRR receptor-like serine/threonine-protein kinase At2g16250	0.499	-1.00209	6.41626e-10	1.9524e-08	yes	down	169.9	138.85	111.62	69.48	69.74	66.2
gene-LOC4340377	LOC4340377	RING-H2 finger protein ATL3	0.165	-2.59615	6.60492e-10	2.00728e-08	yes	down	5.04	3.44	3.41	0.98	0.45	0.51
gene-LOC4339966	LOC4339966	E3 ubiquitin-protein ligase BIG BROTHER	0.468	-1.09454	7.08414e-10	2.15022e-08	yes	down	170.53	135.1	124.16	53.29	63.08	80.78
gene-LOC4337619	LOC4337619	protein-tyrosine-phosphatase MKP1, transcript variant X1	0.496	-1.01226	7.09765e-10	2.15162e-08	yes	down	60.11	44.53	49.16	21.11	24.58	28.66
gene-LOC107276160	LOC107276160	protein SAR DEFICIENT 1, transcript variant X3	0.25	-1.99925	7.14376e-10	2.16289e-08	yes	down	13.52	5.68	7.02	1.92	2.12	2.36
gene-LOC9267729	LOC9267729	leucine-rich repeat receptor protein kinase MSP1-like	0.463	-1.11171	7.21858e-10	2.18281e-08	yes	down	29	21.06	21.8	9.6	11.29	11.55
gene-LOC4324568	LOC4324568	protein NRT1/ PTR FAMILY 6.2, transcript variant X1	0.418	-1.25844	7.47837e-10	2.25854e-08	yes	down	156.36	123.6	100.28	60.21	55.58	38.97
gene-LOC4334921	LOC4334921	probable L-type lectin-domain containing receptor kinase S.5	0.142	-2.81656	7.94003e-10	2.39498e-08	yes	down	1.87	2.06	3.61	0.24	0.19	0.61
gene-LOC4329980	LOC4329980	receptor kinase-like protein Xa21, transcript variant X1	0.331	-1.59717	7.99925e-10	2.40984e-08	yes	down	1.86	2.08	2.05	0.63	0.58	0.72
gene-LOC4325747	LOC4325747	two-component response regulator ORR4-like	3.513	1.81285	8.11517e-10	2.44172e-08	yes	up	3.68	2.14	1.97	12.52	6.57	10.25
gene-LOC4336389	LOC4336389	beta-glucosidase 16-like, transcript variant X1	2.646	1.40399	8.40291e-10	2.52515e-08	yes	up	5.05	6.42	3.95	9.89	15.08	14.53
gene-LOC4330689	LOC4330689	nucleobase-ascorbate transporter 6	4.504	2.17118	8.41942e-10	2.52697e-08	yes	up	0.55	0.54	0.7	2.07	3.72	2.11
gene-LOC4336080	LOC4336080	heavy metal-associated isoprenylated plant protein 16, transcript variant X1	0.38	-1.3966	8.45446e-10	2.53435e-08	yes	down	44.61	27.06	37.33	12.69	11.49	16.05
gene-LOC4342844	LOC4342844	uncharacterized LOC4342844	0.461	-1.11661	8.80579e-10	2.63314e-08	yes	down	60.26	56.01	67.49	22.18	25.25	35.27
gene-LOC4333667	LOC4333667	fe(2+) transport protein 2-like	230.64	7.8495	9.07372e-10	2.7099e-08	yes	up	0	0	0	1.33	2.09	1.79
gene-LOC4340670	LOC4340670	nudix hydrolase 21, chloroplastic	2.251	1.17027	9.1244e-10	2.72168e-08	yes	up	12.81	19.7	14.56	31.96	33.21	38
gene-LOC4339469	LOC4339469	uncharacterized LOC4339469	2.366	1.2422	9.34048e-10	2.77587e-08	yes	up	12.76	17.75	10.06	31.65	26.39	30.16
gene-LOC4326857	LOC4326857	lipid phosphate phosphatase 2	0.102	-3.29123	9.41914e-10	2.79581e-08	yes	down	2.92	1.67	1.94	0.21	0.29	0.15
gene-LOC4328316	LOC4328316	endoglucanase 5-like	5.305	2.40735	9.51768e-10	2.82015e-08	yes	up	0.56	0.78	0.26	3.34	2.96	1.95
gene-LOC4341168	LOC4341168	peroxidase 2-like	0.318	-1.65409	9.52446e-10	2.82015e-08	yes	down	64.87	48.47	38.19	9.29	19.65	18.11
gene-LOC4329175	LOC4329175	obtusifoliol 14-alpha demethylase	2.995	1.58237	9.67825e-10	2.85869e-08	yes	up	6.47	7.79	4.07	13.1	22.54	17.83
gene-LOC4324490	LOC4324490	protein DETOXIFICATION 12, transcript variant X2	2.715	1.44108	9.69074e-10	2.85889e-08	yes	up	4.81	5.62	5.33	9.1	15.08	17.82
gene-LOC4345687	LOC4345687	CBL-interacting protein kinase 6-like	3.509	1.81117	9.7118e-10	2.86161e-08	yes	up	1.53	2.32	1.04	6.36	5.22	5.1
gene-LOC4349196	LOC4349196	probable glutathione S-transferase GSTU6	5.006	2.32361	9.94322e-10	2.92268e-08	yes	up	1.25	2.04	0.7	6.32	7.98	5.09
gene-LOC4343177	LOC4343177	CDGSH iron-sulfur domain-containing protein NEET	0.272	-1.87986	1.01291e-09	2.97009e-08	yes	down	92.37	44.9	36.41	16.11	14.55	15.51
gene-LOC4343675	LOC4343675	uncharacterized LOC4343675	8.218	3.03886	1.06854e-09	3.12941e-08	yes	up	0.17	0.21	0.05	1.11	1.29	1.06
gene-LOC4324923	LOC4324923	pectin acetylesterase 5	0.481	-1.05694	1.08153e-09	3.16365e-08	yes	down	25.69	19.96	20.25	8.97	11.66	9.93
gene-LOC4334265	LOC4334265	L-type lectin-domain containing receptor kinase IV.1	0.44	-1.1836	1.09154e-09	3.18906e-08	yes	down	16.35	18.69	17.56	8.78	5.41	8.39
gene-LOC4349239	LOC4349239	protein CURVATURE THYLAKOID 1B, chloroplastic	0.47	-1.08849	1.09665e-09	3.20014e-08	yes	down	416.6	621.79	622.37	247.36	215.53	297.32
gene-LOC4348804	LOC4348804	3-ketoacyl-CoA thiolase 2, peroxisomal	2.68	1.42228	1.10281e-09	3.21423e-08	yes	up	116.51	107.79	69.79	179.82	331.57	258.21
gene-LOC4335799	LOC4335799	photosystem I subunit O	0.469	-1.0926	1.13608e-09	3.30721e-08	yes	down	892.06	706.53	710.83	438.8	312.17	303.69
gene-LOC4339934	LOC4339934	uncharacterized LOC4339934	4.81	2.26598	1.15573e-09	3.36037e-08	yes	up	0.76	1.43	0.99	5.89	5.15	3.9
gene-LOC4325843	LOC4325843	uncharacterized LOC4325843	2.284	1.19154	1.16064e-09	3.37059e-08	yes	up	17.72	17.52	11.51	29.47	38.32	36.3
gene-LOC4327394	LOC4327394	epsin-3	0.455	-1.13715	1.21255e-09	3.51711e-08	yes	down	11.24	10.89	10.77	5.31	4.27	5.02
gene-LOC4332795	LOC4332795	bidirectional sugar transporter SWEET16-like, transcript variant X1	6.433	2.68543	1.21551e-09	3.52149e-08	yes	up	0.68	0.59	0.4	4.78	2.38	3.25
gene-LOC4332522	LOC4332522	protein CHUP1, chloroplastic, transcript variant X1	15.055	3.91217	1.23437e-09	3.57185e-08	yes	up	0.1	0.12	0.18	3.02	2.29	0.87
gene-LOC4325994	LOC4325994	endonuclease 2	3.466	1.79322	1.26949e-09	3.66908e-08	yes	up	6.39	14	5.55	27.96	32.87	26.59
gene-LOC4328997	LOC4328997	peroxisomal fatty acid beta-oxidation multifunctional protein-like	2.187	1.12875	1.27219e-09	3.67251e-08	yes	up	67.87	83.27	69.24	113.25	193.92	162.56
gene-LOC107275705	LOC107275705	wall-associated receptor kinase 3, transcript variant X1	0.407	-1.29561	1.30502e-09	3.75829e-08	yes	down	6.84	6.76	7.04	2.4	2.19	3.54
gene-LOC4335566	LOC4335566	G-type lectin S-receptor-like serine/threonine-protein kinase At2g19130, transcript variant X1	0.289	-1.79103	1.34476e-09	3.86815e-08	yes	down	6.07	4.77	4.74	0.9	1.32	2.19
gene-LOC4334093	LOC4334093	uncharacterized LOC4334093	2.757	1.46297	1.4091e-09	4.0484e-08	yes	up	10.81	14.29	7.18	25	29.88	31.82
gene-LOC4333862	LOC4333862	phospholipase A2 homolog 3-like	5.988	2.58198	1.44638e-09	4.15058e-08	yes	up	1.4	1.67	0.36	7.54	7.26	4.83
gene-LOC4324972	LOC4324972	protein IQ-DOMAIN 14, transcript variant X1	7.727	2.94993	1.45787e-09	4.17859e-08	yes	up	0.28	0.2	0.1	2.56	1.3	1.06
gene-LOC4330102	LOC4330102	CBS domain-containing protein CBSX5	0.022	-5.52702	1.49033e-09	4.26657e-08	yes	down	4.55	2.02	1.15	0.09	0	0.08
gene-LOC9269769	LOC9269769	putative transcription factor bHLH041	0.026	-5.28566	1.55263e-09	4.43444e-08	yes	down	1.04	0.54	1.26	0	0.02	0.05
gene-LOC4348595	LOC4348595	BURP domain-containing protein 16-like	0.009	-6.72139	1.56287e-09	4.45366e-08	yes	down	8.78	4.6	18.4	0	0.05	0.24
gene-LOC4339598	LOC4339598	uncharacterized LOC4339598	0.212	-2.23743	1.58902e-09	4.52235e-08	yes	down	17.09	10.44	19.88	2.62	3.88	3.26
gene-LOC4329677	LOC4329677	two-component response regulator ORR2-like, transcript variant X1	2.576	1.36503	1.64212e-09	4.66798e-08	yes	up	4.55	4.68	6.37	13.96	9.91	14.57
gene-LOC107279783	LOC107279783	probable WRKY transcription factor 70, transcript variant X1	3.932	1.97519	1.64742e-09	4.67754e-08	yes	up	1.2	2.53	1.2	4.8	6.5	7.73
gene-LOC9266860	LOC9266860	probable calcium-binding protein CML18	2.03	1.02177	1.65575e-09	4.69265e-08	yes	up	43.16	52.93	34	83.12	88.93	85.26
gene-LOC4351427	LOC4351427	protein ZINC INDUCED FACILITATOR-LIKE 1, transcript variant X1	2.74	1.4541	1.65662e-09	4.69265e-08	yes	up	6.47	7.56	4.24	16.45	19.61	12.48
gene-LOC4328879	LOC4328879	E3 ubiquitin-protein ligase EL5-like	0.261	-1.93552	1.72721e-09	4.88689e-08	yes	down	17.66	11.23	7.26	3.13	2.78	3.32
gene-LOC4324866	LOC4324866	uncharacterized LOC4324866	0.277	-1.85378	1.79428e-09	5.05378e-08	yes	down	4.97	4.62	6.53	1.02	1.1	2.23
gene-LOC4347224	LOC4347224	1-aminocyclopropane-1-carboxylate oxidase 1	3.198	1.6772	2.02043e-09	5.65696e-08	yes	up	30.44	32.74	18.3	121.86	74.39	56.97
gene-LOC4329598	LOC4329598	uncharacterized LOC4329598	0.497	-1.00919	2.14026e-09	5.97865e-08	yes	down	14.84	15.35	14.29	8.35	7.18	6.01
gene-LOC4325680	LOC4325680	LEAF RUST 10 DISEASE-RESISTANCE LOCUS RECEPTOR-LIKE PROTEIN KINASE-like 2.1, transcript variant X1	0.321	-1.64148	2.16603e-09	6.03668e-08	yes	down	4.42	3.34	5.87	1.41	1.41	1.44
gene-LOC4346338	LOC4346338	protein DETOXIFICATION 34	2.266	1.17999	2.21292e-09	6.16028e-08	yes	up	10.26	16.56	10.95	27.19	30.83	24.79
gene-LOC4332680	LOC4332680	probable WRKY transcription factor 35	0.304	-1.71731	2.22738e-09	6.19339e-08	yes	down	7.42	7.87	6.65	1.9	2.61	1.86
gene-LOC4335580	LOC4335580	wall-associated receptor kinase 2, transcript variant X1	0.446	-1.16471	2.33076e-09	6.47341e-08	yes	down	8.25	7.05	7.69	2.63	3.01	3.87
gene-LOC4341584	LOC4341584	tryptophan synthase beta chain 2, transcript variant X1	2.089	1.06272	2.48414e-09	6.8836e-08	yes	up	10.87	16.57	11.45	27.27	26.83	24.89
gene-LOC4330362	LOC4330362	serine carboxypeptidase-like 17	2.247	1.16792	2.49467e-09	6.90488e-08	yes	up	5.44	5.11	5.87	12.58	12.93	9.58
gene-LOC4335596	LOC4335596	-	0.243	-2.03862	2.62566e-09	7.25911e-08	yes	down	5.76	5.82	5.82	0.71	1.08	2.33
gene-LOC4344096	LOC4344096	uncharacterized LOC4344096	2.782	1.47619	2.64763e-09	7.3115e-08	yes	up	3.55	4.01	2.15	8.34	9.56	8.4
gene-LOC107277989	LOC107277989	protein NRT1/ PTR FAMILY 4.5, transcript variant X1	11.177	3.48243	2.76802e-09	7.62657e-08	yes	up	0.27	0.24	0.08	1.61	3.39	1.1
gene-LOC4342911	LOC4342911	uncharacterized LOC4342911	3.914	1.96867	2.79099e-09	7.6811e-08	yes	up	24.25	27.11	8.45	66.2	83.91	78.51
gene-LOC4332121	LOC4332121	allene oxide synthase 2-like	0.236	-2.08469	2.82474e-09	7.76514e-08	yes	down	8.74	7.62	5	0.76	1.93	2.21
gene-LOC4338445	LOC4338445	CBL-interacting protein kinase 18-like	2.929	1.55035	2.87952e-09	7.90674e-08	yes	up	1.27	1.1	1.02	3.12	3.56	2.98
gene-LOC4336667	LOC4336667	O-fucosyltransferase 6, transcript variant X2	2.368	1.24396	3.00888e-09	8.25259e-08	yes	up	3.71	6.05	6.21	12.01	11.12	13.78
gene-LOC4334306	LOC4334306	uncharacterized LOC4334306	8.765	3.13172	3.02656e-09	8.29168e-08	yes	up	0.58	1.27	0.35	7.45	7.11	4.23
gene-LOC107277247	LOC107277247	uncharacterized LOC107277247, transcript variant X1	0.281	-1.83219	3.18602e-09	8.68917e-08	yes	down	10.67	6.21	8.73	2.38	1.96	2.68
gene-LOC4347940	LOC4347940	G-type lectin S-receptor-like serine/threonine-protein kinase At1g34300	0.483	-1.0495	3.23871e-09	8.82294e-08	yes	down	32.47	21.8	27.69	12.91	11.48	14.27
gene-LOC4333566	LOC4333566	9-cis-epoxycarotenoid dioxygenase NCED3, chloroplastic-like	2.676	1.42033	3.35971e-09	9.13201e-08	yes	up	0.98	1.29	1.05	2.79	2.96	2.89
gene-LOC4340274	LOC4340274	probable galactinol--sucrose galactosyltransferase 6	0.434	-1.20559	3.53389e-09	9.57316e-08	yes	down	12.95	13.94	13.2	7.51	4.42	5
gene-LOC4339412	LOC4339412	uncharacterized LOC4339412	5.136	2.36062	3.63144e-09	9.81545e-08	yes	up	1.36	1	0.64	4.65	6.7	3.61
gene-LOC4337238	LOC4337238	endonuclease 2	0.429	-1.22074	3.71203e-09	1.00109e-07	yes	down	46.06	39.73	41.11	12.08	19.7	21.34
gene-LOC107276549	LOC107276549	receptor-like protein kinase HSL1	0.412	-1.2808	3.79257e-09	1.0194e-07	yes	down	23.61	12.86	16.37	6.65	6.94	7.67
gene-LOC9270637	LOC9270637	ferredoxin, root R-B1	0.265	-1.91673	3.80034e-09	1.02036e-07	yes	down	29.02	15.84	37.96	6.65	4.88	9.89
gene-LOC4335460	LOC4335460	cysteine-rich receptor-like protein kinase 6	0.294	-1.76423	4.09849e-09	1.09675e-07	yes	down	29.77	14.39	24.66	5	5.5	9.32
gene-LOC112935994	LOC112935994	protein NRT1/ PTR FAMILY 5.10-like	106.984	6.74125	4.13708e-09	1.10586e-07	yes	up	0.08	0	0.37	14.65	15.44	17.19
gene-LOC4327888	LOC4327888	jacalin-related lectin 3	2.979	1.57477	4.14696e-09	1.10727e-07	yes	up	7.48	6.52	5.33	23.34	21.64	11.04
gene-LOC4339199	LOC4339199	probable calcium-transporting ATPase 6, plasma membrane-type, transcript variant X1	0.421	-1.24965	4.19559e-09	1.11779e-07	yes	down	4.4	3.83	5.8	2.04	1.82	1.96
gene-LOC4330034	LOC4330034	phenylalanine ammonia-lyase-like	2.279	1.18812	4.25227e-09	1.13165e-07	yes	up	21.38	28.86	16.7	57.55	48.12	42.7
gene-LOC4337595	LOC4337595	outer envelope pore protein 16, chloroplastic	6.29	2.65317	4.2703e-09	1.1352e-07	yes	up	5.02	4	3.31	48.47	14.35	12.6
gene-LOC4336932	LOC4336932	probable nucleoredoxin 3	0.295	-1.75901	4.3159e-09	1.14606e-07	yes	down	12.31	11.42	17.39	3.25	2.61	6.26
gene-LOC4331865	LOC4331865	uncharacterized LOC4331865	2.033	1.02376	4.35607e-09	1.15327e-07	yes	up	2.18	1.76	1.94	4.05	3.74	3.86
gene-LOC4332495	LOC4332495	serine/threonine protein kinase OSK3-like	2.177	1.12262	4.35737e-09	1.15327e-07	yes	up	22.3	26.82	19.62	36.52	59.16	50.2
gene-LOC4334886	LOC4334886	cytochrome P450 93G1-like	4.524	2.17745	4.42707e-09	1.17044e-07	yes	up	0.61	1.65	0.82	5.64	4.42	3.48
gene-LOC4324918	LOC4324918	probably inactive leucine-rich repeat receptor-like protein kinase At5g48380	0.357	-1.48778	4.43732e-09	1.17187e-07	yes	down	6.27	6.56	5.67	1.88	1.97	2.58
gene-LOC4341202	LOC4341202	VQ motif-containing protein 10	0.239	-2.06702	4.5755e-09	1.20442e-07	yes	down	12.63	7.48	8.03	2.94	1.72	1.92
gene-LOC4343845	LOC4343845	COBRA-like protein 6	33.639	5.07206	4.79232e-09	1.25875e-07	yes	up	0.05	0.07	0	2.19	1.04	0.61
gene-LOC4329805	LOC4329805	disease resistance protein RGA5-like	0.198	-2.3338	5.11125e-09	1.33961e-07	yes	down	13.63	6.91	10.14	1.47	1.36	3.12
gene-LOC4338699	LOC4338699	probable serine/threonine-protein kinase kinX, transcript variant X1	2.158	1.10981	5.15592e-09	1.34986e-07	yes	up	5.88	6.24	5.5	12.17	11.99	9.29
gene-LOC4352543	LOC4352543	disease resistance protein RGA5-like, transcript variant X1	0.378	-1.40427	5.4513e-09	1.42565e-07	yes	down	2.6	2.94	3.22	0.88	0.98	1.47
gene-LOC107278657	LOC107278657	uncharacterized LOC107278657	12.09	3.5958	5.49972e-09	1.43676e-07	yes	up	0.27	0.12	0.08	2.91	1.73	1.06
gene-LOC4342565	LOC4342565	S-type anion channel SLAH2, transcript variant X2	0.067	-3.90453	5.75801e-09	1.50261e-07	yes	down	1.14	1.28	1.19	0.03	0.02	0.18
gene-LOC9267830	LOC9267830	zinc finger protein 2	3.808	1.92915	5.79821e-09	1.50984e-07	yes	up	4.17	4.54	1.79	12.9	13.92	12.09
gene-LOC4348866	LOC4348866	protein NRT1/ PTR FAMILY 5.2	0.475	-1.07465	5.81788e-09	1.51334e-07	yes	down	45.6	30.33	43.7	20.77	17.75	16.87
gene-LOC4342246	LOC4342246	probable protein phosphatase 2C 61, transcript variant X1	0.385	-1.37573	5.94367e-09	1.54274e-07	yes	down	14.11	10.21	13.84	4.62	3.58	6.16
gene-LOC4347255	LOC4347255	tuliposide A-converting enzyme b1, amyloplastic	3.384	1.75861	5.98606e-09	1.55041e-07	yes	up	1.31	1.58	1.28	4.08	5.25	4.43
gene-LOC9269553	LOC9269553	wall-associated receptor kinase 2	0.484	-1.04558	5.99278e-09	1.5505e-07	yes	down	6.99	6.34	7.02	2.95	3.65	3
gene-LOC4324375	LOC4324375	uncharacterized isomerase BH0283, transcript variant X1	2.38	1.25086	6.01845e-09	1.55547e-07	yes	up	13.89	18.42	10.08	33.78	34.15	30
gene-LOC4348206	LOC4348206	wall-associated receptor kinase 5, transcript variant X1	0.163	-2.61499	6.21228e-09	1.60214e-07	yes	down	134.23	129.75	185.79	20.25	14.23	37.61
gene-LOC4328047	LOC4328047	wall-associated receptor kinase 5	0.435	-1.19975	6.23242e-09	1.60563e-07	yes	down	26.21	34.71	25.14	13.76	8.71	14.02
gene-LOC4344009	LOC4344009	serine/arginine-rich SC35-like splicing factor SCL33, transcript variant X1	2.865	1.51874	6.24832e-09	1.60801e-07	yes	up	3.5	4.03	2.58	9.62	10.11	8.11
gene-LOC4338535	LOC4338535	E3 ubiquitin-protein ligase EL5-like	0.116	-3.10882	6.3042e-09	1.62067e-07	yes	down	2.15	1.58	2.49	0.18	0.2	0.32
gene-LOC4343510	LOC4343510	beta-amylase, transcript variant X1	4.559	2.18878	6.39278e-09	1.63985e-07	yes	up	0.65	1.09	0.57	4.96	2.68	2.55
gene-LOC4347226	LOC4347226	protein disulfide isomerase-like 2-3	0.325	-1.6236	6.39914e-09	1.63985e-07	yes	down	58.51	25.07	55.16	11.55	15.53	16.95
gene-LOC4327067	LOC4327067	beta-glucuronosyltransferase GlcAT14B	0.293	-1.76882	6.61815e-09	1.69418e-07	yes	down	8.42	5.18	6.26	1.35	1.51	2.82
gene-LOC4340940	LOC4340940	probable xyloglucan endotransglucosylase/hydrolase protein 26, transcript variant X2	0.247	-2.01585	6.8145e-09	1.73709e-07	yes	down	2.34	2.95	4.46	0.62	0.68	1.06
gene-LOC107280684	LOC107280684	uncharacterized LOC107280684, transcript variant X1	3.484	1.80055	6.89331e-09	1.75533e-07	yes	up	1.48	1.08	0.91	2.52	3.48	3.32
gene-LOC4324182	LOC4324182	probable protein phosphatase 2C 8	2.064	1.04531	6.93278e-09	1.76352e-07	yes	up	6.85	9.35	7	16.29	14.4	16.36
gene-LOC4334184	LOC4334184	isoflavone 3'-hydroxylase, transcript variant X1	2.281	1.18975	6.96679e-09	1.77031e-07	yes	up	4	6.6	5.09	10.05	12.5	12.48
gene-LOC4349644	LOC4349644	protein DETOXIFICATION 21	2.536	1.34267	6.99446e-09	1.77548e-07	yes	up	6.1	8.43	5.1	12.3	19.39	16.77
gene-LOC4327389	LOC4327389	uncharacterized LOC4327389	2.083	1.05871	7.09209e-09	1.79837e-07	yes	up	31.25	32.96	22.51	64.99	62.87	48.01
gene-LOC9270874	LOC9270874	probable aquaporin PIP1-2	2.393	1.25892	7.12798e-09	1.80558e-07	yes	up	97.16	128.1	74.93	176.39	291.08	232.78
gene-LOC4349192	LOC4349192	probable glutathione S-transferase GSTU6	2.635	1.39773	7.16856e-09	1.8126e-07	yes	up	3.47	4.85	4.86	9.52	11.39	12.95
gene-LOC4332145	LOC4332145	probable inactive poly [ADP-ribose] polymerase SRO2	2.674	1.41894	7.17067e-09	1.8126e-07	yes	up	4.86	4.28	2.54	9.53	11.12	9.75
gene-LOC107277348	LOC107277348	protein RADIALIS-like 3	0.091	-3.46521	7.22045e-09	1.82137e-07	yes	down	19.32	15.34	4.44	0.48	2.2	0.76
gene-LOC4341421	LOC4341421	UDP-galactose/UDP-glucose transporter 3	0.307	-1.70465	7.59922e-09	1.91493e-07	yes	down	87	32.44	66.53	14.94	22.8	18.07
gene-LOC4330271	LOC4330271	HMG1/2-like protein	2.074	1.05272	7.62884e-09	1.92039e-07	yes	up	14.68	13.96	11.04	28.03	25.32	26.86
gene-LOC4347112	LOC4347112	WAT1-related protein At4g28040, transcript variant X1	2.615	1.38689	7.90931e-09	1.98479e-07	yes	up	1.67	2.5	2.09	4.97	6.03	4.96
gene-LOC4347443	LOC4347443	3-hydroxy-3-methylglutaryl-coenzyme A reductase 3-like	2.083	1.05899	7.99186e-09	2.00136e-07	yes	up	5.93	4.52	4.34	9.7	10.99	9.32
gene-LOC4331569	LOC4331569	noroxomaritidine synthase	2.709	1.43786	8.21883e-09	2.05394e-07	yes	up	8.43	17.07	8.54	31.5	31.49	26.59
gene-LOC4334324	LOC4334324	transcription factor PHYTOCHROME INTERACTING FACTOR-LIKE 13-like, transcript variant X1	0.436	-1.19879	8.28066e-09	2.06726e-07	yes	down	46.85	31.52	28.95	13.32	14.8	17.59
gene-LOC9272383	LOC9272383	geranylgeranyl pyrophosphate synthase 7, chloroplastic	13.696	3.77569	8.3096e-09	2.07235e-07	yes	up	6.44	4.68	2.04	25.02	77.42	74.16
gene-LOC4345658	LOC4345658	probable glucomannan 4-beta-mannosyltransferase 11, transcript variant X1	11.846	3.56631	8.47225e-09	2.10856e-07	yes	up	13.11	17.76	9.31	54.81	217.59	214.27
gene-LOC4342487	LOC4342487	probable inactive leucine-rich repeat receptor-like protein kinase At3g03770	4.046	2.01645	8.67428e-09	2.15662e-07	yes	up	0.46	0.59	0.29	2.26	1.66	1.34
gene-LOC4340530	LOC4340530	uncharacterized LOC4340530	3.218	1.68632	8.78997e-09	2.18257e-07	yes	up	6.1	7.88	3.37	20.23	16.32	17.81
gene-LOC4334956	LOC4334956	amidase 1-like, transcript variant X1	0.492	-1.02438	8.79668e-09	2.18257e-07	yes	down	19.74	23.37	22.66	9.85	8.69	13
gene-LOC4339185	LOC4339185	cyclin-B1-5	6.515	2.70374	9.15875e-09	2.26312e-07	yes	up	0.14	0.17	0.06	0.92	1.04	0.55
gene-LOC4326678	LOC4326678	peroxisomal biogenesis factor 6	2.282	1.19058	9.34805e-09	2.30519e-07	yes	up	24.67	32.69	18.98	44.18	63.93	62.11
gene-LOC4348231	LOC4348231	long chain base biosynthesis protein 1c-like	0.416	-1.2656	9.43346e-09	2.32388e-07	yes	down	15.92	9.54	11.36	5.36	4.8	4.8
gene-LOC4348283	LOC4348283	WAT1-related protein At4g08290, transcript variant X1	0.183	-2.45314	9.47018e-09	2.33055e-07	yes	down	3.03	3.32	1.79	0.21	0.62	0.41
gene-LOC107277838	LOC107277838	receptor-like protein 7	0.241	-2.05133	9.53631e-09	2.34444e-07	yes	down	20.18	9.63	8.25	2.88	3.48	2.59
gene-LOC9267475	LOC9267475	uncharacterized LOC9267475	2.157	1.10913	9.54683e-09	2.34464e-07	yes	up	41.03	73.93	62.81	118.71	128.58	125.74
gene-LOC4341898	LOC4341898	cysteine-rich receptor-like protein kinase 5, transcript variant X1	0.409	-1.2905	9.59512e-09	2.35411e-07	yes	down	4.45	4.57	5.2	1.58	1.51	2.3
gene-LOC4332500	LOC4332500	omega-3 fatty acid desaturase, endoplasmic reticulum	2.822	1.49691	9.73023e-09	2.38243e-07	yes	up	21.2	19.83	11.67	32.86	60.57	53.17
gene-LOC4338378	LOC4338378	protein LURP-one-related 8	2.014	1.01011	9.97396e-09	2.43964e-07	yes	up	88.53	90.25	60.89	158.41	177.33	151.12
gene-LOC4342050	LOC4342050	B-box zinc finger protein 20, transcript variant X1	3.045	1.60654	1.0269e-08	2.50927e-07	yes	up	2.01	2.03	1.24	4.6	5.21	5.87
gene-LOC4331577	LOC4331577	beta-amylase 2, chloroplastic-like	2.269	1.1822	1.05969e-08	2.58266e-07	yes	up	15.42	18.96	10.63	36.02	34.71	28.72
gene-LOC9272609	LOC9272609	putative wall-associated receptor kinase-like 16	0.401	-1.32001	1.06014e-08	2.58266e-07	yes	down	9.53	13.17	8.76	3.96	3.14	5.18
gene-LOC9270401	LOC9270401	phosphate transporter PHO1-1-like, transcript variant X1	3.587	1.84294	1.06381e-08	2.58673e-07	yes	up	0.9	1.89	0.95	3.12	4.98	4.87
gene-LOC9270331	LOC9270331	phosphoglycerate mutase-like protein 4	11.066	3.46802	1.06395e-08	2.58673e-07	yes	up	0.21	0.38	0.17	1.27	2.93	3.7
gene-LOC107276634	LOC107276634	uncharacterized LOC107276634	4.666	2.22204	1.09802e-08	2.66689e-07	yes	up	1.12	2.82	0.79	7.63	7.36	6.44
gene-LOC4334054	LOC4334054	uncharacterized LOC4334054	5.434	2.44205	1.1196e-08	2.71384e-07	yes	up	3.63	3.02	0.72	12.12	16.73	10.12
gene-LOC107277622	LOC107277622	serine/threonine-protein phosphatase 6 regulatory ankyrin repeat subunit C	0.41	-1.28626	1.12197e-08	2.71688e-07	yes	down	5.3	4.26	3.63	1.79	1.54	1.76
gene-LOC4347856	LOC4347856	wall-associated receptor kinase 2	0.235	-2.08625	1.14206e-08	2.76057e-07	yes	down	2.29	1.67	1.63	0.26	0.5	0.51
gene-LOC4331718	LOC4331718	UPF0481 protein At3g47200, transcript variant X1	2.539	1.34401	1.1423e-08	2.76057e-07	yes	up	2.29	2.61	1.73	4.64	5.95	5.69
gene-LOC4336435	LOC4336435	uncharacterized LOC4336435, transcript variant X1	0.283	-1.81917	1.18993e-08	2.86996e-07	yes	down	5.34	4.2	4.4	0.75	1.27	1.85
gene-LOC112936682	LOC112936682	uncharacterized LOC112936682	6.283	2.6515	1.20596e-08	2.90571e-07	yes	up	18.31	20.74	35.96	207.05	147.54	91.64
gene-LOC4327481	LOC4327481	uncharacterized LOC4327481	0.485	-1.04452	1.22335e-08	2.94467e-07	yes	down	39.8	31.51	35.07	14.29	16.58	19.42
gene-LOC4324556	LOC4324556	cationic peroxidase SPC4	0.144	-2.79324	1.24527e-08	2.99148e-07	yes	down	283.28	96.79	141.12	27.72	24.19	21.61
gene-LOC4337992	LOC4337992	protein SLOW GREEN 1, chloroplastic	2.028	1.02	1.26493e-08	3.03572e-07	yes	up	9	11.39	11.24	24.55	19.08	18.85
gene-LOC4343856	LOC4343856	nuclear transcription factor Y subunit B-10-like	0.484	-1.04661	1.26844e-08	3.04111e-07	yes	down	23.85	21.06	18.82	10.67	8.97	10.46
gene-LOC4334549	LOC4334549	calmodulin-like protein 2	0.107	-3.21808	1.28716e-08	3.0799e-07	yes	down	3.36	2.65	3.23	0.55	0.12	0.31
gene-LOC4332714	LOC4332714	NAC domain-containing protein 92	2.3	1.20186	1.31299e-08	3.13859e-07	yes	up	17.65	20.92	13.76	28.36	42.02	46.81
gene-LOC107278584	LOC107278584	cysteine-rich receptor-like protein kinase 2	0.268	-1.89765	1.34109e-08	3.19944e-07	yes	down	3.34	2.17	2.76	0.66	0.48	1.03
gene-LOC4329803	LOC4329803	heavy metal-associated isoprenylated plant protein 47	0.311	-1.68677	1.37858e-08	3.28288e-07	yes	down	98.34	54.46	81.03	17.8	16.78	36.53
gene-LOC4335976	LOC4335976	deoxymugineic acid synthase 1-D-like	3.49	1.80325	1.37912e-08	3.28288e-07	yes	up	4.83	3.32	1.92	8.47	15.36	10.46
gene-LOC4338208	LOC4338208	xylanase inhibitor protein 2-like	3.237	1.69455	1.38014e-08	3.28288e-07	yes	up	8	10.37	21.54	34.76	46.97	44.07
gene-LOC107278147	LOC107278147	uncharacterized LOC107278147	0.151	-2.72952	1.38687e-08	3.29565e-07	yes	down	4.01	4.35	4.23	0.83	0.11	0.93
gene-LOC4339568	LOC4339568	cytochrome b561 and DOMON domain-containing protein At3g61750	32.689	5.03072	1.4054e-08	3.3364e-07	yes	up	0.04	0	0.1	1.72	1.76	1
gene-LOC4327181	LOC4327181	cytochrome P450 71A1	2.183	1.12646	1.44838e-08	3.43172e-07	yes	up	3.78	5.64	3.76	8.66	10.18	9.17
gene-LOC107277953	LOC107277953	uncharacterized LOC107277953	0.118	-3.08698	1.494e-08	3.53633e-07	yes	down	7.72	5.44	5.93	0.56	0.12	1.52
gene-LOC4324050	LOC4324050	beta-glucosidase 1-like, transcript variant X1	2.687	1.42602	1.52617e-08	3.60895e-07	yes	up	4.17	6.09	3.22	14.12	11.78	9.6
gene-LOC4349157	LOC4349157	arogenate dehydratase/prephenate dehydratase 6, chloroplastic	0.486	-1.04108	1.54343e-08	3.6462e-07	yes	down	311.91	235.51	182.51	112.26	116.01	118.03
gene-LOC4342850	LOC4342850	probable cellulose synthase A catalytic subunit 6 [UDP-forming]	3.267	1.70797	1.57484e-08	3.71315e-07	yes	up	1.63	1.85	1.02	6.36	4.91	3.04
gene-LOC4342451	LOC4342451	uncharacterized protein YwkD	2.081	1.05732	1.58343e-08	3.72977e-07	yes	up	23.41	28.59	29.75	67.74	51.36	46.41
gene-LOC107279786	LOC107279786	-	0.496	-1.01023	1.60129e-08	3.76817e-07	yes	down	4.58	4.97	4.01	2.39	1.85	2.33
gene-LOC9269178	LOC9269178	ferritin-1, chloroplastic	0.33	-1.59776	1.66411e-08	3.89327e-07	yes	down	31.29	53.34	22.7	12.02	13.4	9.05
gene-LOC4328679	LOC4328679	UDP-glycosyltransferase 73E1	3.886	1.95812	1.68337e-08	3.92559e-07	yes	up	1.09	2.99	1.17	6.57	6.69	6.55
gene-LOC4341654	LOC4341654	uncharacterized LOC4341654	0.301	-1.7306	1.70151e-08	3.96118e-07	yes	down	4.6	3.11	3.1	0.89	1.26	1.02
gene-LOC4324368	LOC4324368	probable auxin efflux carrier component 5a, transcript variant X1	2.091	1.06436	1.71592e-08	3.9875e-07	yes	up	12.71	19.94	13.01	30.62	31.21	36.59
gene-LOC4347311	LOC4347311	glucose-6-phosphate isomerase 1, chloroplastic	2.073	1.0518	1.73953e-08	4.03849e-07	yes	up	56.19	53.78	41.16	124.34	99.2	81.33
gene-LOC107277455	LOC107277455	putative AP2/ERF and B3 domain-containing protein Os01g0140700	0.094	-3.41339	1.74715e-08	4.05229e-07	yes	down	3.37	1.23	1.27	0.21	0.21	0.12
gene-LOC4349457	LOC4349457	NAC domain-containing protein 71	7.172	2.84246	1.90373e-08	4.40086e-07	yes	up	3.74	7.68	2.59	42.34	24.1	31.08
gene-LOC9267088	LOC9267088	Bowman-Birk type bran trypsin inhibitor	5.095	2.34911	1.90472e-08	4.40086e-07	yes	up	0.81	2.34	1.29	4.96	7.45	9.66
gene-LOC107276339	LOC107276339	O-methyltransferase ZRP4	4.542	2.18343	1.92489e-08	4.44323e-07	yes	up	2.77	3.42	2.79	4.89	17.49	17.46
gene-LOC4328509	LOC4328509	cinnamoyl-CoA reductase 2	2.637	1.39864	1.93117e-08	4.45348e-07	yes	up	40.9	34.55	24.46	60.5	118.16	78.18
gene-LOC4352145	LOC4352145	cytochrome P450 94B3	19.646	4.29614	1.97687e-08	4.55133e-07	yes	up	0.09	0.11	0.08	0.43	3.09	1.65
gene-LOC4326315	LOC4326315	putative transcription factor bHLH041	0.409	-1.28941	1.97737e-08	4.55133e-07	yes	down	8.61	8.85	7.94	2.92	2.63	4.58
gene-LOC4325879	LOC4325879	rac-like GTP-binding protein 1	3.378	1.75609	1.9818e-08	4.5572e-07	yes	up	1.47	1.63	2.68	5.88	7.2	6.01
gene-LOC4342614	LOC4342614	probable 1-deoxy-D-xylulose-5-phosphate synthase 2, chloroplastic	2.956	1.56353	2.0079e-08	4.60846e-07	yes	up	3.36	3.84	2.18	5.94	11.92	8.84
gene-LOC4342288	LOC4342288	uncharacterized LOC4342288	0.253	-1.9856	2.04982e-08	4.70021e-07	yes	down	1.2	2.1	1.17	0.45	0.32	0.54
gene-LOC4351528	LOC4351528	uncharacterized LOC4351528	3.3	1.72259	2.05895e-08	4.71667e-07	yes	up	3.86	3.57	1.79	8.96	10.25	10.39
gene-LOC4325031	LOC4325031	probable methyltransferase PMT19	2.109	1.07683	2.08888e-08	4.7807e-07	yes	up	8.17	14.34	11.76	24.81	23.14	22.54
gene-LOC4337766	LOC4337766	uncharacterized LOC4337766	3.115	1.63905	2.12012e-08	4.84304e-07	yes	up	16.7	22.73	9.46	55.61	54.66	37.61
gene-LOC9269982	LOC9269982	polygalacturonate 4-alpha-galacturonosyltransferase	3.373	1.75397	2.16991e-08	4.94279e-07	yes	up	0.59	0.73	0.68	2.57	2.13	1.89
gene-LOC4347620	LOC4347620	dehydration-responsive element-binding protein 1A-like	0.044	-4.51002	2.23045e-08	5.0759e-07	yes	down	42.56	11.92	7.62	0.84	0.73	1.1
gene-LOC4350737	LOC4350737	receptor-like protein EIX2	0.421	-1.24746	2.24665e-08	5.10797e-07	yes	down	7.21	6.67	7.24	1.94	3.05	3.68
gene-LOC107276769	LOC107276769	mitochondrial Rho GTPase 1	0.442	-1.17667	2.25577e-08	5.1181e-07	yes	down	11.4	11.83	9.96	4.52	3.94	5.86
gene-LOC4325760	LOC4325760	probable calcium-binding protein CML10	0.428	-1.22471	2.25746e-08	5.1181e-07	yes	down	46.69	49.46	56.19	14.68	20.1	28.82
gene-LOC4327519	LOC4327519	uncharacterized LOC4327519	0.188	-2.40949	2.28645e-08	5.17414e-07	yes	down	5.78	5.31	3.88	0.96	0.56	1.23
gene-LOC4343674	LOC4343674	uncharacterized LOC4343674	2.067	1.0473	2.31233e-08	5.2278e-07	yes	up	6.07	7.65	6.6	13.32	16.16	11.4
gene-LOC4341698	LOC4341698	putative GDP-L-fucose synthase 2	5.939	2.57017	2.34161e-08	5.28907e-07	yes	up	0.18	0.18	0.1	0.64	1.21	0.84
gene-LOC4351628	LOC4351628	citrate-binding protein	0.256	-1.96366	2.38123e-08	5.37354e-07	yes	down	4.06	5.42	5.47	1.26	1.34	1.13
gene-LOC9271853	LOC9271853	aureusidin synthase	278.218	8.12007	2.52462e-08	5.68122e-07	yes	up	0.01	1.79	0.06	75.17	207.01	216.78
gene-LOC9267146	LOC9267146	GDSL esterase/lipase LIP-4, transcript variant X1	3.745	1.90498	2.53217e-08	5.6929e-07	yes	up	0.7	0.82	1.52	3.86	3.68	3.55
gene-LOC4352385	LOC4352385	putative receptor protein kinase ZmPK1, transcript variant X4	0.429	-1.21954	2.62507e-08	5.8963e-07	yes	down	2.9	2.64	3.12	1.07	1.09	1.37
gene-LOC4326904	LOC4326904	protein ZINC INDUCED FACILITATOR-LIKE 1, transcript variant X1	0.436	-1.19801	2.6777e-08	6.00893e-07	yes	down	45.61	51.83	45.56	28.12	16.02	16.49
gene-LOC4328585	LOC4328585	glucomannan 4-beta-mannosyltransferase 1-like	3.595	1.84583	2.68165e-08	6.01221e-07	yes	up	0.6	1.25	0.68	2.82	3.38	2.68
gene-LOC107275627	LOC107275627	proline-rich receptor-like protein kinase PERK15	170.1	7.41024	2.68706e-08	6.01877e-07	yes	up	0	0	0	0.54	0.88	1.25
gene-LOC4342077	LOC4342077	endoplasmin homolog	0.373	-1.42114	2.69061e-08	6.02114e-07	yes	down	450.91	199.14	381.03	98.59	142.34	135.75
gene-LOC107281203	LOC107281203	disease resistance protein PIK6-NP-like, transcript variant X1	0.256	-1.96381	2.70952e-08	6.05785e-07	yes	down	4.42	7.69	6.38	2.24	0.81	1.59
gene-LOC4352457	LOC4352457	calmodulin-binding protein 60 C, transcript variant X1	0.483	-1.05032	2.80274e-08	6.25472e-07	yes	down	20.74	21.45	21.24	8.84	7.94	13.11
gene-LOC4326721	LOC4326721	polygalacturonase At1g48100	2.893	1.53269	2.82437e-08	6.29717e-07	yes	up	4.67	3.66	6.51	18.4	9.37	14.06
gene-LOC4338119	LOC4338119	BURP domain-containing protein 2-like	4.233	2.08181	2.83171e-08	6.30773e-07	yes	up	1.24	1.44	3.08	10.61	6.19	6.98
gene-LOC4346671	LOC4346671	UPF0481 protein At3g47200, transcript variant X2	2.781	1.47543	2.85474e-08	6.35318e-07	yes	up	8.2	8.39	4.77	19.25	25.09	12.44
gene-LOC4330851	LOC4330851	WAT1-related protein At1g21890	53.24	5.73445	2.86492e-08	6.36997e-07	yes	up	0.03	0.06	0	2.78	1.69	0.61
gene-LOC4346183	LOC4346183	disease resistance protein PIK6-NP-like, transcript variant X2	0.283	-1.82351	2.91382e-08	6.46682e-07	yes	down	2.18	1.45	2.68	0.57	0.38	0.79
gene-LOC4331386	LOC4331386	AAA-ATPase At2g46620	0.423	-1.24118	2.96276e-08	6.56939e-07	yes	down	18.6	14.21	10.77	5.36	5.95	6.67
gene-LOC4351252	LOC4351252	protein DWARF 53-LIKE-like	0.399	-1.32663	2.99946e-08	6.64469e-07	yes	down	23.68	24.22	12.17	6.72	8.04	8.6
gene-LOC4349554	LOC4349554	probable transcription factor RL9, transcript variant X1	0.338	-1.56338	3.12731e-08	6.90892e-07	yes	down	6.15	4.81	4.16	1.29	1.57	2.12
gene-LOC4336108	LOC4336108	wiskott-Aldrich syndrome protein homolog	0.427	-1.22737	3.1694e-08	6.98278e-07	yes	down	157.25	205.61	146.06	60.92	52.85	98.27
gene-LOC9266033	LOC9266033	putative receptor-like protein kinase At4g00960, transcript variant X1	0.18	-2.47082	3.18769e-08	7.01669e-07	yes	down	1.86	1.37	2.18	0.19	0.3	0.47
gene-LOC4344091	LOC4344091	uncharacterized GPI-anchored protein At5g19250	18.545	4.21294	3.20169e-08	7.0411e-07	yes	up	0.13	0.25	0.06	4.04	2.31	1.75
gene-LOC4345361	LOC4345361	uncharacterized LOC4345361	0.47	-1.08821	3.23767e-08	7.1073e-07	yes	down	7.54	7.32	5.56	3.22	2.66	3.48
gene-LOC4341332	LOC4341332	uncharacterized LOC4341332	3.296	1.72092	3.28561e-08	7.19947e-07	yes	up	4.55	4.61	2.35	8.18	15.35	13.48
gene-LOC4344486	LOC4344486	uncharacterized acetyltransferase At3g50280	0.356	-1.48919	3.39656e-08	7.43586e-07	yes	down	3.91	4.35	3.07	1.37	1.33	1.23
gene-LOC4338867	LOC4338867	potassium channel AKT2-like, transcript variant X1	2.094	1.06642	3.52266e-08	7.69104e-07	yes	up	4.05	6.11	4.45	8.56	11.15	10.09
gene-LOC4343760	LOC4343760	formin-like protein 13	2.718	1.44261	3.53382e-08	7.70845e-07	yes	up	4.06	3.76	3.35	11.37	12.38	5.95
gene-LOC4327950	LOC4327950	LEAF RUST 10 DISEASE-RESISTANCE LOCUS RECEPTOR-LIKE PROTEIN KINASE-like 2.7	0.376	-1.41265	3.55062e-08	7.73811e-07	yes	down	2.64	2.88	2.49	1.31	1.38	1.01
gene-LOC9269077	LOC9269077	putative HVA22-like protein g, transcript variant X1	0.285	-1.80908	3.57416e-08	7.78241e-07	yes	down	8.9	8.57	8.66	1.53	1.83	3.93
gene-LOC4350654	LOC4350654	uncharacterized LOC4350654	0.291	-1.78049	3.62758e-08	7.89161e-07	yes	down	10.31	5.75	7.11	2.66	2.17	1.76
gene-LOC4349708	LOC4349708	protein ZINC INDUCED FACILITATOR-LIKE 1, transcript variant X1	3.009	1.58907	3.74418e-08	8.12337e-07	yes	up	6.65	4.24	4.34	8.69	19.26	15.39
gene-LOC4332228	LOC4332228	thaumatin-like protein 1b, transcript variant X1	2.732	1.44988	3.92886e-08	8.49357e-07	yes	up	8.84	9.41	4.68	22.87	21.4	15.73
gene-LOC4340648	LOC4340648	U-box domain-containing protein 21	0.359	-1.47772	3.94326e-08	8.51709e-07	yes	down	34.27	19.17	16.08	9.1	7.33	7.98
gene-LOC4352344	LOC4352344	guanylate kinase 1-like	0.489	-1.03129	4.11252e-08	8.85107e-07	yes	down	39.44	29.28	25.26	15.55	15.44	13.57
gene-LOC4341984	LOC4341984	uncharacterized LOC4341984	2.455	1.29574	4.11953e-08	8.85826e-07	yes	up	1.78	1.97	1.26	3.39	4.36	4.21
gene-LOC4329725	LOC4329725	ent-isokaurene C2/C3-hydroxylase-like	2.102	1.07145	4.39007e-08	9.40656e-07	yes	up	8.42	10.68	7.54	16.29	22.06	16.55
gene-LOC4325976	LOC4325976	alpha-xylosidase 1	2.271	1.18302	4.44728e-08	9.52072e-07	yes	up	3.51	3.43	4.93	6.71	9.13	10.46
gene-LOC4345047	LOC4345047	NADPH--cytochrome P450 reductase	2.901	1.53648	4.50813e-08	9.64246e-07	yes	up	4.43	3.54	2.62	7.9	14.17	8.1
gene-LOC4333583	LOC4333583	uncharacterized LOC4333583	2.015	1.01051	4.56735e-08	9.75448e-07	yes	up	8.39	10.16	7.03	13.52	17.85	19.11
gene-LOC4334906	LOC4334906	uncharacterized LOC4334906	43.77	5.45186	4.57423e-08	9.75448e-07	yes	up	0	0.06	0.11	3.04	3.17	1.37
gene-LOC4338978	LOC4338978	transcription factor ILR3	0.409	-1.29028	4.57584e-08	9.75448e-07	yes	down	58.34	49.85	30.41	20.85	15.45	19.11
gene-LOC4335750	LOC4335750	serine/arginine repetitive matrix protein 2	131.472	7.03862	4.64925e-08	9.89183e-07	yes	up	0	0	0.03	2.14	1.26	1.02
gene-LOC9272243	LOC9272243	non-canonical poly(A) RNA polymerase PAPD7	0.311	-1.6851	4.70847e-08	9.99147e-07	yes	down	22.35	10.69	13.51	4.8	4.78	4.56
gene-LOC4341478	LOC4341478	uncharacterized LOC4341478	2.76	1.46492	4.75087e-08	1.00726e-06	yes	up	113.68	109.89	53.35	295.95	269.97	178.67
gene-LOC4348947	LOC4348947	cytochrome P450 86B1	0.21	-2.25486	4.91017e-08	1.03921e-06	yes	down	1.33	1.77	2.1	0.3	0.33	0.44
gene-LOC4333062	LOC4333062	sucrose synthase 1-like, transcript variant X1	3.823	1.93453	5.01147e-08	1.0588e-06	yes	up	2.57	2.11	2.12	14.32	6.48	4.4
gene-LOC9271851	LOC9271851	mitogen-activated protein kinase kinase kinase 1, transcript variant X1	0.468	-1.09593	5.05101e-08	1.06622e-06	yes	down	11.9	12.45	9.13	5.54	5.1	6.2
gene-LOC4350864	LOC4350864	transcription factor BHLH062-like, transcript variant X1	0.453	-1.14132	5.31029e-08	1.11705e-06	yes	down	14.68	20.06	12.21	7.24	6.5	6.84
gene-LOC4331479	LOC4331479	transcription factor RF2b-like	11.207	3.48627	5.39434e-08	1.13276e-06	yes	up	0.18	0.17	0.03	1.65	1.53	0.86
gene-LOC4334356	LOC4334356	syntaxin-121	0.463	-1.11245	5.67911e-08	1.18332e-06	yes	down	12.91	12.88	9.67	5.04	4.89	6.06
gene-LOC4328220	LOC4328220	L-aspartate oxidase, chloroplastic-like, transcript variant X1	0.4	-1.32305	5.75457e-08	1.19801e-06	yes	down	4.45	3.81	3.56	1.81	1.2	1.55
gene-LOC4334060	LOC4334060	transcription factor BHLH148-like	0.463	-1.11174	5.78654e-08	1.20363e-06	yes	down	106.47	87.74	57.91	41.14	33.88	37.95
gene-LOC4349379	LOC4349379	ethylene-responsive transcription factor ERF038	13.952	3.80244	5.79902e-08	1.20519e-06	yes	up	0.04	0.35	0.03	1.67	2.57	1.46
gene-LOC4338818	LOC4338818	KH domain-containing protein At1g09660/At1g09670, transcript variant X1	2.53	1.33889	5.96765e-08	1.23811e-06	yes	up	2.76	4.32	3.52	6.64	8.63	10.91
gene-LOC4343844	LOC4343844	COBRA-like protein 1	2.577	1.36566	6.08844e-08	1.26101e-06	yes	up	3.58	2.83	2.75	9.29	8.38	5.5
gene-LOC4346436	LOC4346436	ABC transporter G family member 11, transcript variant X1	2.58	1.36715	6.17847e-08	1.27856e-06	yes	up	1.51	1.9	1.99	3.29	4.74	4.46
gene-LOC4351588	LOC4351588	uncharacterized LOC4351588	0.478	-1.06526	6.20324e-08	1.28259e-06	yes	down	11	10.69	9.11	4.06	4.75	5.53
gene-LOC4347144	LOC4347144	probable E3 ubiquitin-protein ligase RNF217, transcript variant X1	0.458	-1.12774	6.21652e-08	1.28424e-06	yes	down	19.87	17.61	14.74	7.45	7.09	9.5
gene-LOC4352216	LOC4352216	serine/threonine-protein kinase D6PKL1, transcript variant X1	2.937	1.55452	6.32504e-08	1.30442e-06	yes	up	0.83	1.01	0.66	2.29	2.79	2.06
gene-LOC4344563	LOC4344563	L-type lectin-domain containing receptor kinase IX.1	0.22	-2.18654	6.36506e-08	1.31156e-06	yes	down	1.91	1.28	1.19	0.24	0.38	0.31
gene-LOC107278119	LOC107278119	uncharacterized LOC107278119	3.12	1.64156	6.54031e-08	1.34538e-06	yes	up	13.09	10.38	7.83	24.81	42.73	27.6
gene-LOC4332034	LOC4332034	probable galacturonosyltransferase 14	2.157	1.10894	6.60614e-08	1.35777e-06	yes	up	3.36	4.39	3.25	9.19	7.42	6.49
gene-LOC4348971	LOC4348971	ripening-related protein 3-like	0.465	-1.10361	6.74108e-08	1.38429e-06	yes	down	66.9	51.05	44.53	23.32	21.09	29.43
gene-LOC9271852	LOC9271852	salutaridine reductase	0.498	-1.00611	6.74662e-08	1.38429e-06	yes	down	49.74	57.54	36.38	22.49	21.09	28.5
gene-LOC4337975	LOC4337975	acyl transferase 7-like	2.033	1.02385	7.0213e-08	1.43821e-06	yes	up	30.24	35.28	20.69	52.71	62.45	55.62
gene-LOC4332684	LOC4332684	uncharacterized LOC4332684	0.196	-2.35268	7.16581e-08	1.46533e-06	yes	down	7.05	6	4.77	1.33	1.17	0.91
gene-LOC112935999	LOC112935999	cinnamoyl-CoA reductase 1-like	6.441	2.68718	7.24444e-08	1.48015e-06	yes	up	0.3	0.95	0.24	3.93	2.41	3
gene-LOC4340119	LOC4340119	uncharacterized LOC4340119	2.497	1.32001	7.39131e-08	1.50761e-06	yes	up	9.68	12.59	11.82	24.29	36.1	24.77
gene-LOC4328515	LOC4328515	chaperone protein ClpB3, mitochondrial-like	3.053	1.61002	7.59153e-08	1.54455e-06	yes	up	0.48	0.65	0.85	2.27	1.99	1.62
gene-LOC4341337	LOC4341337	L-ascorbate oxidase, transcript variant X1	55.286	5.78884	8.17347e-08	1.65598e-06	yes	up	0.16	1.48	0.17	14.09	40.85	44.17
gene-LOC4333289	LOC4333289	protein DETOXIFICATION 40	2.001	1.00074	8.22472e-08	1.66497e-06	yes	up	25.84	25.47	16.3	39.78	47.09	45.04
gene-LOC4327022	LOC4327022	protein NRT1/ PTR FAMILY 1.2	9.315	3.21963	8.25282e-08	1.66926e-06	yes	up	0.12	0.09	0.13	1.03	1.44	0.65
gene-LOC4346773	LOC4346773	ankyrin repeat-containing protein At5g02620	0.417	-1.26196	8.31244e-08	1.67992e-06	yes	down	6.14	4.7	5.04	1.58	2.51	2.36
gene-LOC4347205	LOC4347205	homeobox-leucine zipper protein HOX11-like	0.317	-1.65654	8.34094e-08	1.68427e-06	yes	down	4.86	3.34	4.51	1.24	1.63	1.05
gene-LOC4336820	LOC4336820	scarecrow-like protein 9	0.424	-1.23658	8.56854e-08	1.72879e-06	yes	down	3.67	3.79	3.57	1.22	1.48	1.85
gene-LOC4323895	LOC4323895	ABC transporter B family member 4, transcript variant X1	2.396	1.26041	8.58611e-08	1.73089e-06	yes	up	2.01	2.19	1.37	4.97	4.71	3.41
gene-LOC4343454	LOC4343454	NDR1/HIN1-like protein 2	7.094	2.82657	8.77691e-08	1.76788e-06	yes	up	0.3	0.95	0.27	3.69	4	2.78
gene-LOC4326135	LOC4326135	lysine-rich arabinogalactan protein 19	167.517	7.38817	9.05584e-08	1.81952e-06	yes	up	0	0	0	2.29	1.63	0.54
gene-LOC4344100	LOC4344100	probable protein phosphatase 2C 65, transcript variant X2	2.304	1.20441	9.1668e-08	1.83876e-06	yes	up	4.62	5.98	3.33	9.11	10.92	10.62
gene-LOC4339849	LOC4339849	membrane protein of ER body-like protein, transcript variant X1	5.451	2.44657	9.42222e-08	1.88686e-06	yes	up	16.77	26.87	17.19	53.62	140.97	128.8
gene-LOC4331856	LOC4331856	UDP-glucuronate:xylan alpha-glucuronosyltransferase 2, transcript variant X1	3.302	1.72349	9.62186e-08	1.92525e-06	yes	up	0.8	1.35	0.89	3.8	3.73	2.22
gene-LOC9267600	LOC9267600	putative disease resistance protein RGA3, transcript variant X1	0.486	-1.03949	9.73518e-08	1.94631e-06	yes	down	2.86	2.86	2.4	1.42	1.18	1.24
gene-LOC4333526	LOC4333526	protein NETWORKED 1A	3.646	1.8665	9.76354e-08	1.94742e-06	yes	up	0.21	0.37	0.23	1.27	0.87	0.76
gene-LOC4345764	LOC4345764	cytokinin dehydrogenase 11-like	2.432	1.28198	9.76485e-08	1.94742e-06	yes	up	5.64	8.32	4.8	18.3	14.17	11.89
gene-LOC4339223	LOC4339223	peroxidase 1-like	3.578	1.83909	9.94431e-08	1.97994e-06	yes	up	1	1.05	0.85	4.42	2.74	2.94
gene-LOC4330291	LOC4330291	transcription factor LHW, transcript variant X1	0.435	-1.19945	1.00239e-07	1.99414e-06	yes	down	41.75	30.05	26.12	17.48	10.16	14.23
gene-LOC4351264	LOC4351264	ferritin-1, chloroplastic	0.303	-1.72118	1.01405e-07	2.01569e-06	yes	down	25.78	50.31	17.74	10.13	10.71	6.79
gene-LOC9266887	LOC9266887	-	0.276	-1.8557	1.02412e-07	2.03404e-06	yes	down	2.67	2.01	1.79	0.33	0.68	0.73
gene-LOC4343545	LOC4343545	benzyl alcohol O-benzoyltransferase	0.13	-2.94527	1.03558e-07	2.05509e-06	yes	down	5.76	1.52	3.27	0.21	0.34	0.79
gene-LOC4333545	LOC4333545	cationic amino acid transporter 1	0.493	-1.02046	1.04397e-07	2.07005e-06	yes	down	7.93	6.4	6.32	3.68	3.39	2.86
gene-LOC9268164	LOC9268164	putative E3 ubiquitin-protein ligase LIN-2	0.327	-1.61084	1.05354e-07	2.08613e-06	yes	down	1.79	1.75	1.42	0.48	0.42	0.68
gene-LOC4330508	LOC4330508	AT-hook motif nuclear-localized protein 25	5.283	2.40143	1.0538e-07	2.08613e-06	yes	up	0.47	0.85	0.3	2.08	1.91	4.37
gene-LOC4337372	LOC4337372	two-component response regulator ORR6-like	3.25	1.70054	1.09408e-07	2.16232e-06	yes	up	3.97	2.47	3.19	6.86	9.69	14.01
gene-LOC4331894	LOC4331894	alcohol dehydrogenase-like 2	2.505	1.32469	1.14129e-07	2.25379e-06	yes	up	41.1	92.06	84.75	140.2	180.82	206.07
gene-LOC4338413	LOC4338413	probable WRKY transcription factor 70	0.443	-1.17524	1.18702e-07	2.33646e-06	yes	down	193.17	152.35	133.68	58.78	52.7	94.87
gene-LOC4340222	LOC4340222	uncharacterized LOC4340222	3.124	1.64351	1.19492e-07	2.34643e-06	yes	up	3.85	4.68	2.72	16.16	10.62	7.4
gene-LOC4339528	LOC4339528	LEAF RUST 10 DISEASE-RESISTANCE LOCUS RECEPTOR-LIKE PROTEIN KINASE-like 2.1, transcript variant X1	0.44	-1.18538	1.19499e-07	2.34643e-06	yes	down	6.94	7.31	7.05	3.07	2.2	2.93
gene-LOC4324729	LOC4324729	uncharacterized LOC4324729	0.462	-1.1145	1.19618e-07	2.34686e-06	yes	down	32.09	27.73	22.93	11.47	12.37	13.42
gene-LOC4338706	LOC4338706	uncharacterized LOC4338706	0.202	-2.30753	1.21225e-07	2.37647e-06	yes	down	3.74	5.79	9.39	0.77	1.03	1.92
gene-LOC4347807	LOC4347807	probable E3 ubiquitin-protein ligase ATL44	0.296	-1.75494	1.22215e-07	2.39392e-06	yes	down	19.37	13.98	8.08	4.14	3.49	4.36
gene-LOC9271128	LOC9271128	-	0.208	-2.26427	1.22826e-07	2.40395e-06	yes	down	1.47	1.62	1.36	0.32	0.43	0.15
gene-LOC4344204	LOC4344204	momilactone A synthase-like, transcript variant X1	17.678	4.14392	1.2845e-07	2.50996e-06	yes	up	0.22	0.12	0.12	0.69	1.68	5.41
gene-LOC107278690	LOC107278690	disease resistance protein Pik-2-like	5.232	2.38749	1.29094e-07	2.51847e-06	yes	up	0.13	0.38	0.33	0.92	1.63	1.72
gene-LOC4330365	LOC4330365	E3 ubiquitin-protein ligase ATL4	0.219	-2.19323	1.30178e-07	2.53424e-06	yes	down	2.27	1.7	1.95	0.54	0.38	0.36
gene-LOC4352104	LOC4352104	thiosulfate sulfurtransferase 18	0.204	-2.29587	1.30216e-07	2.53424e-06	yes	down	3.94	3.2	3.43	0.76	0.48	0.87
gene-LOC107276832	LOC107276832	uncharacterized LOC107276832, transcript variant X1	0.292	-1.77547	1.34492e-07	2.61534e-06	yes	down	2.76	2.17	1.94	0.77	0.57	0.6
gene-LOC4344351	LOC4344351	galactinol synthase 2	0.443	-1.17603	1.36796e-07	2.65802e-06	yes	down	19.9	14.52	13.67	5.46	7.97	7.33
gene-LOC4326660	LOC4326660	cytochrome P450 72A15	0.199	-2.32587	1.39699e-07	2.71224e-06	yes	down	1.6	3.15	2	0.38	0.33	0.59
gene-LOC107275961	LOC107275961	-	0.395	-1.34145	1.40574e-07	2.72704e-06	yes	down	48.6	42.41	26.86	18.01	16.1	11.33
gene-LOC4341833	LOC4341833	probable alpha-glucosidase Os06g0675700	0.301	-1.73038	1.41156e-07	2.73614e-06	yes	down	9.23	4.99	4.48	2.58	1.65	1.29
gene-LOC4351260	LOC4351260	probable transcription factor RL9	0.363	-1.46222	1.42551e-07	2.75655e-06	yes	down	3.12	3.5	3	1.21	0.9	1.3
gene-LOC4345160	LOC4345160	stromal cell-derived factor 2-like protein	0.369	-1.44001	1.45567e-07	2.80814e-06	yes	down	137.68	62.73	109.06	26.03	38.96	46.61
gene-LOC4343645	LOC4343645	polygalacturonase inhibitor 1-like	0.007	-7.1025	1.47356e-07	2.83587e-06	yes	down	0.87	0.64	1.63	0	0	0
gene-LOC4327471	LOC4327471	uncharacterized LOC4327471	0.358	-1.48138	1.48465e-07	2.85495e-06	yes	down	17.34	17.77	22.22	4.37	5.94	9.71
gene-LOC4352626	LOC4352626	heparanase-like protein 1	0.365	-1.45568	1.51062e-07	2.90028e-06	yes	down	6.9	4.09	6.97	2.57	1.71	2.12
gene-LOC112935981	LOC112935981	germin-like protein 8-10	0.152	-2.71724	1.53246e-07	2.93986e-06	yes	down	4.37	2.5	3.99	0.27	0.89	0.43
gene-LOC4325014	LOC4325014	protein NRT1/ PTR FAMILY 8.1	3.757	1.90942	1.54844e-07	2.96817e-06	yes	up	1.01	2.67	1.33	4.62	5.08	8.64
gene-LOC4350562	LOC4350562	uncharacterized LOC4350562	0.41	-1.28508	1.57845e-07	3.0233e-06	yes	down	17.2	13.94	12.21	5.66	4.81	6.89
gene-LOC107279590	LOC107279590	spermidine hydroxycinnamoyltransferase 1	298.276	8.2205	1.60205e-07	3.06123e-06	yes	up	0.09	9.72	0.48	433.06	1211.64	1327.04
gene-LOC4344012	LOC4344012	uncharacterized LOC4344012	4.183	2.06449	1.61341e-07	3.08051e-06	yes	up	1.04	1.25	0.98	7.52	3.29	2.5
gene-LOC9268762	LOC9268762	protein LYK5	0.489	-1.03235	1.63379e-07	3.11449e-06	yes	down	24.68	15.86	16.73	9.5	8.41	9.43
gene-LOC4342005	LOC4342005	-	3.308	1.72613	1.63791e-07	3.11989e-06	yes	up	1.71	4.44	2.88	5.91	11.6	11.43
gene-LOC9270699	LOC9270699	VQ motif-containing protein 29	0.24	-2.06078	1.68354e-07	3.19925e-06	yes	down	14.36	6.69	6.77	2.38	2.23	1.91
gene-LOC9269428	LOC9269428	cytokinin hydroxylase	16.164	4.01474	1.77087e-07	3.35992e-06	yes	up	0.67	2.8	0.47	18.53	25.75	16.93
gene-LOC112939555	LOC112939555	uncharacterized LOC112939555	0.376	-1.41281	1.79795e-07	3.40389e-06	yes	down	27.4	18.09	28.03	7.15	8.84	10.93
gene-LOC112936064	LOC112936064	probable LRR receptor-like serine/threonine-protein kinase At1g56130	0.203	-2.2998	1.79826e-07	3.40389e-06	yes	down	0.84	1.93	2.22	0.17	0.34	0.39
gene-LOC107279220	LOC107279220	uncharacterized LOC107279220	0.254	-1.97565	1.86733e-07	3.53187e-06	yes	down	2.83	1.67	2.86	0.65	0.54	0.63
gene-LOC4347642	LOC4347642	ras-related protein RABA3	0.399	-1.32591	1.88919e-07	3.57042e-06	yes	down	6.93	10.45	9.06	3.42	2.89	3.97
gene-LOC4351545	LOC4351545	NAC domain-containing protein 90	0.198	-2.33553	1.90983e-07	3.60381e-06	yes	down	5.23	2.14	3.61	0.68	0.73	0.71
gene-LOC4346499	LOC4346499	fasciclin-like arabinogalactan protein 2	7.104	2.82862	1.91556e-07	3.61179e-06	yes	up	0.24	0.66	0.22	3.5	2.95	1.3
gene-LOC4328109	LOC4328109	serine/threonine-protein kinase STY46	4.093	2.03313	2.00593e-07	3.77042e-06	yes	up	0.59	0.58	0.56	1.5	3.43	1.96
gene-LOC4339274	LOC4339274	signal recognition particle 54 kDa protein 2	0.354	-1.49657	2.06378e-07	3.87348e-06	yes	down	3.71	4.65	4.34	1.28	1.07	2.03
gene-LOC4329982	LOC4329982	probable LRR receptor-like serine/threonine-protein kinase At3g47570, transcript variant X1	0.374	-1.41918	2.06505e-07	3.87348e-06	yes	down	8.22	5.57	7.34	2.46	1.73	2.92
gene-LOC4325163	LOC4325163	S-adenosylmethionine synthase 3-like, transcript variant X2	4.272	2.09485	2.06555e-07	3.87348e-06	yes	up	0.83	0.71	0.34	2.71	2.9	1.99
gene-LOC4336956	LOC4336956	uncharacterized LOC4336956	0.454	-1.13843	2.07046e-07	3.87966e-06	yes	down	134.39	91.23	79.14	37.95	44.93	52.45
gene-LOC107276262	LOC107276262	protein DETOXIFICATION 51	0.425	-1.23543	2.08191e-07	3.89811e-06	yes	down	3.71	3.56	3.85	1.61	1.46	1.58
gene-LOC9268059	LOC9268059	U-box domain-containing protein 15, transcript variant X1	2.702	1.43391	2.08528e-07	3.9014e-06	yes	up	0.91	1.29	1.12	2.42	2.87	3.51
gene-LOC4346321	LOC4346321	protein DMR6-LIKE OXYGENASE 2	0.445	-1.16652	2.16328e-07	4.04046e-06	yes	down	18.39	29.72	23.4	13.4	8.59	8.99
gene-LOC4334347	LOC4334347	probable glutathione S-transferase GSTU1	11.659	3.5434	2.1666e-07	4.04103e-06	yes	up	3.04	10.78	2.5	43.71	77.52	63.78
gene-LOC4335295	LOC4335295	heavy metal-associated isoprenylated plant protein 27	2.247	1.16795	2.208e-07	4.11508e-06	yes	up	42.39	45.37	24.32	91.58	81.94	71.75
gene-LOC4339095	LOC4339095	alanine--glyoxylate aminotransferase 2 homolog 2, mitochondrial	2.798	1.48419	2.21648e-07	4.1277e-06	yes	up	1.55	1.44	1.04	3.96	3.04	3.98
gene-LOC4343310	LOC4343310	uncharacterized LOC4343310	0.482	-1.05425	2.29191e-07	4.26162e-06	yes	down	4.23	3.54	3.93	1.66	1.84	1.99
gene-LOC4346931	LOC4346931	uncharacterized LOC4346931	5.539	2.46952	2.34135e-07	4.34352e-06	yes	up	0.33	0.6	0.16	1.35	2	2.54
gene-LOC4325673	LOC4325673	LEAF RUST 10 DISEASE-RESISTANCE LOCUS RECEPTOR-LIKE PROTEIN KINASE-like 2.1	0.483	-1.05037	2.37358e-07	4.39994e-06	yes	down	7.74	4.94	6.27	2.79	2.8	2.56
gene-LOC4341784	LOC4341784	putative receptor-like protein kinase At3g47110	0.195	-2.35947	2.38052e-07	4.40943e-06	yes	down	0.87	0.58	1.04	0.21	0.14	0.12
gene-LOC4330050	LOC4330050	phytosulfokine receptor 1	0.44	-1.18399	2.46254e-07	4.55438e-06	yes	down	3.22	2.77	2.53	1.06	1.14	1.46
gene-LOC9269084	LOC9269084	calcineurin B-like protein 9	0.332	-1.58881	2.47575e-07	4.57531e-06	yes	down	11.1	14.27	17.34	2.56	4.43	6.71
gene-LOC4328403	LOC4328403	probable beta-1,3-galactosyltransferase 2, transcript variant X1	2.561	1.35655	2.49869e-07	4.61198e-06	yes	up	3.37	5.18	3.11	12.84	8.15	8
gene-LOC4333432	LOC4333432	zinc finger protein 1	0.195	-2.35619	2.53386e-07	4.66845e-06	yes	down	3.18	1.93	1.8	0.38	0.51	0.42
gene-LOC4350614	LOC4350614	obtusifoliol 14-alpha demethylase	2.164	1.11398	2.53854e-07	4.67349e-06	yes	up	7.69	7.55	5.51	12	18.75	13
gene-LOC9266253	LOC9266253	UDP-glucose:2-hydroxyflavanone C-glucosyltransferase-like	2.578	1.36646	2.54499e-07	4.68181e-06	yes	up	6.23	4.5	6.88	14.35	19.68	10.22
gene-LOC4325083	LOC4325083	RNA-binding protein 24-B, transcript variant X1	2.582	1.36857	2.56104e-07	4.70776e-06	yes	up	3.55	4.89	2.27	10.38	8.95	7.62
gene-LOC4333514	LOC4333514	CBL-interacting protein kinase 7-like	0.292	-1.77779	2.57974e-07	4.73135e-06	yes	down	26.89	18.1	7.95	5.35	4.67	5.06
gene-LOC4331884	LOC4331884	protein DETOXIFICATION 27	46.892	5.55127	2.59272e-07	4.74927e-06	yes	up	0.24	0.62	0.03	6.06	18.22	14.78
gene-LOC4338007	LOC4338007	NADP-dependent malic enzyme, chloroplastic-like	2.804	1.48755	2.60951e-07	4.77509e-06	yes	up	2.12	3.57	2.71	5.83	10.87	6.19
gene-LOC4341343	LOC4341343	ent-sandaracopimaradiene 3-hydroxylase-like	2.606	1.38207	2.75316e-07	5.00421e-06	yes	up	5.72	7.12	4.12	11	19.91	12.16
gene-LOC107279129	LOC107279129	uncharacterized LOC107279129	23.523	4.55602	2.75541e-07	5.00421e-06	yes	up	0.17	0	0	1.47	1.49	0.86
gene-LOC4326618	LOC4326618	probable polygalacturonase	2.379	1.25053	2.8281e-07	5.13238e-06	yes	up	2.97	3.78	4.07	10.36	8.54	6.15
gene-LOC4328105	LOC4328105	uncharacterized LOC4328105	0.362	-1.46787	2.94674e-07	5.33966e-06	yes	down	13.47	10.32	6.08	2.87	3.62	4.02
gene-LOC4343166	LOC4343166	uncharacterized LOC4343166	5.346	2.41838	2.9621e-07	5.35947e-06	yes	up	2.16	2.36	1.39	19.33	6.73	4.6
gene-LOC4351449	LOC4351449	probable calcium-transporting ATPase 9, plasma membrane-type	0.418	-1.25832	3.00428e-07	5.42768e-06	yes	down	4.63	5.1	6.19	2.25	1.45	2.79
gene-LOC4349185	LOC4349185	uncharacterized LOC4349185	0.204	-2.29599	3.03604e-07	5.47686e-06	yes	down	4.62	2.23	4.47	1.23	0.36	0.68
gene-LOC4327393	LOC4327393	uncharacterized LOC4327393	0.48	-1.05865	3.17448e-07	5.71809e-06	yes	down	4.07	4.63	5	2.92	2.47	2.05
gene-LOC112939553	LOC112939553	uncharacterized LOC112939553	0.343	-1.54485	3.18393e-07	5.73084e-06	yes	down	66.69	34.16	51.99	18.49	13.71	18.97
gene-LOC107277684	LOC107277684	-	0.159	-2.65594	3.34745e-07	6.00729e-06	yes	down	1.38	1.18	1.04	0.07	0.15	0.33
gene-LOC4341806	LOC4341806	ent-isokaurene C2/C3-hydroxylase-like	0.194	-2.36611	3.36126e-07	6.02759e-06	yes	down	3.6	2.96	1.91	0.8	0.18	0.64
gene-LOC4327993	LOC4327993	ruBisCO large subunit-binding protein subunit beta, chloroplastic, transcript variant X1	2.245	1.16647	3.46033e-07	6.19538e-06	yes	up	2.28	3.11	3.89	7.26	7.18	5.86
gene-LOC112936822	LOC112936822	EID1-like F-box protein 3	0.165	-2.59607	3.46251e-07	6.19538e-06	yes	down	1.72	3.15	3.32	0.62	0.35	0.36
gene-LOC9269038	LOC9269038	fasciclin-like arabinogalactan protein 7, transcript variant X1	149.946	7.2283	3.50816e-07	6.27242e-06	yes	up	0	0	0	1.84	0.99	0.31
gene-LOC4343752	LOC4343752	GDSL esterase/lipase At4g10955	111.532	6.80131	3.54529e-07	6.33413e-06	yes	up	0	0.04	0	2.76	1.58	0.77
gene-LOC107277152	LOC107277152	phosphoglycerate mutase-like protein 4	10.051	3.32925	3.57615e-07	6.38456e-06	yes	up	0.12	0.68	0.33	1.46	5.82	3.82
gene-LOC9269034	LOC9269034	uncharacterized LOC9269034	0.309	-1.6946	3.66378e-07	6.53352e-06	yes	down	17.42	19.25	34.97	7.73	4.76	9.08
gene-LOC4329374	LOC4329374	phenolic glucoside malonyltransferase 1	2.908	1.54026	3.66745e-07	6.53352e-06	yes	up	1.29	1.21	0.91	3.22	3.66	2.78
gene-LOC4328116	LOC4328116	rac-like GTP-binding protein 6	3.439	1.78186	3.82989e-07	6.81743e-06	yes	up	1.1	0.77	0.89	2.87	3.57	2.79
gene-LOC4324789	LOC4324789	uncharacterized LOC4324789	0.48	-1.05853	3.97536e-07	7.05045e-06	yes	down	44.64	30.21	36.04	20.36	15.77	15.81
gene-LOC107276021	LOC107276021	amino acid transporter AVT1H	3.503	1.8087	3.97537e-07	7.05045e-06	yes	up	1.65	4.55	2.42	13.59	9	6.73
gene-LOC9270232	LOC9270232	4-coumarate--CoA ligase-like 5, transcript variant X1	2.465	1.30173	4.02083e-07	7.12064e-06	yes	up	45.51	36.55	18.97	76.3	92.46	74.08
gene-LOC4349823	LOC4349823	transcription repressor OFP13	0.125	-2.99568	4.11034e-07	7.27383e-06	yes	down	2.02	1.91	1.63	0.04	0.19	0.44
gene-LOC4342253	LOC4342253	uncharacterized LOC4342253	4.818	2.26855	4.31194e-07	7.59725e-06	yes	up	46.27	56.58	28.32	282.38	208.45	123.13
gene-LOC4340588	LOC4340588	protein RICE SALT SENSITIVE 3-like	3.201	1.67838	4.48364e-07	7.87681e-06	yes	up	1.43	1.44	0.77	2.89	3.38	3.57
gene-LOC4348155	LOC4348155	uncharacterized LOC4348155	2.533	1.34098	4.58018e-07	8.02892e-06	yes	up	4.66	2.53	2.58	7.84	8.19	8.05
gene-LOC4344846	LOC4344846	germin-like protein 8-11	0.063	-3.99095	4.6054e-07	8.06696e-06	yes	down	2.64	1.8	2.35	0	0.13	0.27
gene-LOC4342039	LOC4342039	F-box/kelch-repeat protein SKIP25	0.442	-1.17738	4.70268e-07	8.22577e-06	yes	down	34.29	24.33	16.87	10.61	11.02	10.96
gene-LOC4330504	LOC4330504	probable L-type lectin-domain containing receptor kinase S.5, transcript variant X2	0.465	-1.1032	4.78444e-07	8.35671e-06	yes	down	5.35	3.81	5.81	2.07	2.34	2.44
gene-LOC9272553	LOC9272553	-	0.439	-1.18796	4.80237e-07	8.37593e-06	yes	down	3.55	3.45	4.13	1.35	1.55	1.86
gene-LOC4331946	LOC4331946	polyol transporter 5	0.331	-1.59423	4.87731e-07	8.48827e-06	yes	down	5.84	5.26	4.33	2.2	0.87	1.93
gene-LOC4333649	LOC4333649	alpha-amylase/trypsin inhibitor	0.306	-1.70882	5.13001e-07	8.90883e-06	yes	down	18.59	17.44	10.54	4.21	2.81	6.91
gene-LOC4341249	LOC4341249	peroxidase P7	0.216	-2.21396	5.13737e-07	8.91522e-06	yes	down	4.89	4.57	4.56	0.51	0.56	1.87
gene-LOC9269090	LOC9269090	gibberellin 20 oxidase 2-like	0.317	-1.65646	5.15023e-07	8.92455e-06	yes	down	4.33	3.02	3.14	1.3	0.86	1.1
gene-LOC4352167	LOC4352167	probable kinase CHARK	4.65	2.21735	5.19307e-07	8.97751e-06	yes	up	0.11	0.16	0.15	0.69	0.68	0.54
gene-LOC4347074	LOC4347074	cinnamoyl-CoA reductase 1, transcript variant X1	2.178	1.12325	5.3601e-07	9.23549e-06	yes	up	18.49	27.77	13.71	40.93	43.88	42.34
gene-LOC4346719	LOC4346719	ankyrin repeat-containing protein At2g01680, transcript variant X2	0.32	-1.64413	5.40186e-07	9.29463e-06	yes	down	2.18	3.06	2.63	0.57	0.64	1.23
gene-LOC4344608	LOC4344608	E3 ubiquitin-protein ligase RGLG4	0.479	-1.06286	5.46862e-07	9.40236e-06	yes	down	6.48	6.44	5.4	2.29	3.2	3.04
gene-LOC9266189	LOC9266189	ent-copalyl diphosphate synthase 2-like	2.944	1.55778	5.52346e-07	9.48317e-06	yes	up	1.95	2.91	1.51	4.11	8.72	5.42
gene-LOC4352177	LOC4352177	spermidine hydroxycinnamoyltransferase 2-like	472.407	8.88389	5.63011e-07	9.65258e-06	yes	up	0	1.48	0.08	82.53	289.61	344.52
gene-LOC4352694	LOC4352694	-	0.343	-1.54365	5.78017e-07	9.89583e-06	yes	down	12.23	6.59	5.93	2.27	3.26	3.06
gene-LOC4352813	LOC4352813	protein IQ-DOMAIN 1, transcript variant X1	2.175	1.12117	5.84259e-07	9.98855e-06	yes	up	2.5	1.98	2.41	4.7	5.13	4.79
gene-LOC4344662	LOC4344662	F-box protein PP2-B10	0.312	-1.68051	5.99662e-07	1.02374e-05	yes	down	13.67	10.03	5.43	2.85	2.22	3.23
gene-LOC4345846	LOC4345846	protein DETOXIFICATION 27	2.449	1.29232	6.10001e-07	1.04066e-05	yes	up	8.32	14.85	6.11	21.99	25.42	24.5
gene-LOC4337421	LOC4337421	stem-specific protein TSJT1	0.479	-1.06265	6.25667e-07	1.06588e-05	yes	down	155.34	154.89	201.66	71.09	58.57	109.48
gene-LOC4344755	LOC4344755	zingiberene synthase	49.124	5.61835	6.35173e-07	1.08131e-05	yes	up	0.03	0.06	0	0.2	1.22	2.31
gene-LOC4346094	LOC4346094	UDP-glucuronate 4-epimerase 6	2.64	1.40074	6.42746e-07	1.09344e-05	yes	up	2.18	1.13	1.57	3.98	3.83	4.75
gene-LOC4333177	LOC4333177	probable amino-acid acetyltransferase NAGS1, chloroplastic	2.328	1.21905	6.44886e-07	1.09631e-05	yes	up	1.8	1.2	1.56	3.42	3.64	3.27
gene-LOC4339702	LOC4339702	serine/threonine-protein kinase STY13, transcript variant X1	0.494	-1.01867	6.52164e-07	1.10712e-05	yes	down	24.48	26.16	37.6	14.45	12.18	15.22
gene-LOC4352063	LOC4352063	ABC transporter G family member 11	3.639	1.86335	6.57743e-07	1.11503e-05	yes	up	0.57	1.29	0.62	3.84	2.97	1.94
gene-LOC9272551	LOC9272551	glycine-rich cell wall structural protein 2-like	0.45	-1.15044	6.68563e-07	1.13099e-05	yes	down	6.37	4.02	6.17	2.39	2	2.9
gene-LOC4343487	LOC4343487	glucan endo-1,3-beta-glucosidase 3, transcript variant X2	0.197	-2.34092	6.82057e-07	1.15301e-05	yes	down	8.23	2.1	5.99	0.52	1.57	1.06
gene-LOC4342301	LOC4342301	uncharacterized LOC4342301	0.266	-1.91069	6.85934e-07	1.15876e-05	yes	down	12.56	6.47	6.55	1.81	1.96	2.88
gene-LOC4345923	LOC4345923	BTB/POZ domain-containing protein At1g55760	0.437	-1.19295	6.89542e-07	1.16404e-05	yes	down	34.17	52.92	26.9	17.12	12.74	19.02
gene-LOC4336284	LOC4336284	endoglucanase 12-like	5.924	2.56647	7.18764e-07	1.20915e-05	yes	up	4.16	3.78	1.9	26.28	20.35	10.08
gene-LOC4324094	LOC4324094	transcription factor KUA1	2.636	1.39822	7.28558e-07	1.22478e-05	yes	up	5.85	7.9	9.42	11.98	21.31	28.18
gene-LOC4344796	LOC4344796	uncharacterized LOC4344796, transcript variant X1	0.473	-1.07969	7.30818e-07	1.22772e-05	yes	down	5.44	8.72	6.71	2.62	2.88	4.13
gene-LOC4345024	LOC4345024	endo-1,3;1,4-beta-D-glucanase	3.801	1.92642	7.42778e-07	1.24608e-05	yes	up	0.96	1.62	1.16	6.57	3.68	3.67
gene-LOC4352891	LOC4352891	epoxide hydrolase A, transcript variant X1	0.163	-2.61612	7.4662e-07	1.25166e-05	yes	down	1.9	0.7	1.35	0.28	0.14	0.24
gene-LOC4341091	LOC4341091	paired amphipathic helix protein Sin3-like 4	2.176	1.12186	7.62061e-07	1.27578e-05	yes	up	4.37	7.07	5.72	13.34	11.33	11.7
gene-LOC4349612	LOC4349612	probable WRKY transcription factor 33	15.788	3.9808	7.65792e-07	1.28064e-05	yes	up	2.72	13.52	2.68	62.75	94.42	133.14
gene-LOC4344294	LOC4344294	vacuolar-sorting receptor 1	0.457	-1.12941	7.75521e-07	1.29562e-05	yes	down	4.44	4.18	5.08	1.54	2.24	2.31
gene-LOC9271336	LOC9271336	receptor kinase-like protein Xa21	0.226	-2.14291	7.80747e-07	1.30259e-05	yes	down	1.68	0.79	2.07	0.21	0.48	0.37
gene-LOC4329728	LOC4329728	ent-pimara-8(14),15-diene synthase-like, transcript variant X3	2.611	1.38473	7.80768e-07	1.30259e-05	yes	up	1.12	1.91	1.02	2.92	3.84	3.34
gene-LOC4339631	LOC4339631	uncharacterized LOC4339631	2.177	1.12201	7.95103e-07	1.32468e-05	yes	up	2.06	3.44	2.91	5.14	5.94	6.17
gene-LOC4343353	LOC4343353	anthocyanidin 3-O-glucosyltransferase 2	4.315	2.10949	7.98983e-07	1.33023e-05	yes	up	1.07	0.88	0.76	4.02	5.72	1.64
gene-LOC4331724	LOC4331724	uncharacterized LOC4331724	0.277	-1.85345	8.04115e-07	1.33785e-05	yes	down	3.09	3.49	4.32	0.77	1.09	1.07
gene-LOC4331849	LOC4331849	uncharacterized LOC4331849	16.154	4.0138	8.06224e-07	1.34044e-05	yes	up	2.41	1.47	0.82	6.38	28.47	39.73
gene-LOC4332499	LOC4332499	probable 2-oxoglutarate-dependent dioxygenase At5g05600, transcript variant X1	6.018	2.58917	8.2894e-07	1.37349e-05	yes	up	8.94	12.14	3.76	31.62	59.15	53.88
gene-LOC112938609	LOC112938609	heavy metal-associated isoprenylated plant protein 16-like	0.248	-2.01281	8.39306e-07	1.38876e-05	yes	down	10.43	6.31	4.99	1.43	1.75	2.07
gene-LOC4337174	LOC4337174	microtubule-associated protein RP/EB family member 1A	3.603	1.84901	8.44272e-07	1.39602e-05	yes	up	0.84	1.37	1.41	2.87	5.48	4.39
gene-LOC4328982	LOC4328982	subtilisin-like protease SBT3.9	0.311	-1.68644	8.49668e-07	1.40302e-05	yes	down	1.19	1.51	1.03	0.27	0.48	0.37
gene-LOC9268269	LOC9268269	NDR1/HIN1-like protein 13	5.438	2.44306	8.60603e-07	1.41907e-05	yes	up	0.51	0.28	0.54	3.3	2.08	1.62
gene-LOC112939851	LOC112939851	uncharacterized LOC112939851	0.227	-2.13916	8.61142e-07	1.41907e-05	yes	down	2.93	3.16	6.81	0.43	0.86	1.56
gene-LOC9271092	LOC9271092	auxin-responsive protein SAUR36-like	0.404	-1.306	8.9151e-07	1.46611e-05	yes	down	20.4	32.86	29.41	8.02	9.69	14.85
gene-LOC4346978	LOC4346978	vacuolar iron transporter 1.2-like	0.007	-7.06826	9.07197e-07	1.48988e-05	yes	down	7.85	17.96	1.16	0	0.14	0.05
gene-LOC4340563	LOC4340563	ATP-dependent zinc metalloprotease FTSH 6, chloroplastic-like	58.799	5.87771	9.28608e-07	1.52401e-05	yes	up	0	0.02	0.02	1.37	0.6	0.41
gene-LOC4331899	LOC4331899	uncharacterized LOC4331899	0.473	-1.079	9.39402e-07	1.53751e-05	yes	down	4.31	3.82	3.79	2.11	1.57	1.83
gene-LOC9269655	LOC9269655	uncharacterized LOC9269655	0.366	-1.45063	9.40001e-07	1.53751e-05	yes	down	1.98	1.82	1.92	0.64	0.83	0.58
gene-LOC4350822	LOC4350822	barwin	0.376	-1.41002	9.40012e-07	1.53751e-05	yes	down	37.84	20.16	28.45	9.17	13.95	8.6
gene-LOC4328476	LOC4328476	B-box zinc finger protein 32	0.108	-3.2154	9.49022e-07	1.5512e-05	yes	down	5.75	3.04	0.8	0.34	0.48	0.19
gene-LOC4338714	LOC4338714	probable serine/threonine-protein kinase PBL7	0.241	-2.05173	9.51362e-07	1.55398e-05	yes	down	1.7	1.82	1.48	0.39	0.54	0.24
gene-LOC4326996	LOC4326996	S-adenosylmethionine synthase 2-like, transcript variant X1	2.364	1.2414	1.00645e-06	1.64063e-05	yes	up	75.4	57.34	31.8	127.6	141.49	110.7
gene-LOC4328899	LOC4328899	uncharacterized LOC4328899	0.214	-2.22733	1.00943e-06	1.64438e-05	yes	down	7.86	4.27	5.91	1.28	1.02	1.47
gene-LOC4333567	LOC4333567	cell division protein FtsZ homolog 2-1, chloroplastic	3.038	1.60325	1.01098e-06	1.64581e-05	yes	up	0.97	0.96	0.93	2.81	3.7	1.93
gene-LOC4332054	LOC4332054	digalactosyldiacylglycerol synthase 2, chloroplastic	0.448	-1.15957	1.01843e-06	1.65569e-05	yes	down	4.51	4.58	4.35	2.39	1.48	2.04
gene-LOC4332175	LOC4332175	peroxidase A2	0.191	-2.38804	1.02266e-06	1.66146e-05	yes	down	12.59	9.37	2.74	2.36	1.17	1.08
gene-LOC4330485	LOC4330485	protein MIZU-KUSSEI 1, transcript variant X1	2.345	1.22943	1.03663e-06	1.68078e-05	yes	up	1.68	2.02	1.52	4.29	4.3	5.24
gene-LOC9272105	LOC9272105	uncharacterized protein At1g66480	2.582	1.36824	1.0413e-06	1.68696e-05	yes	up	2.2	1.59	2	5.26	7.51	4.16
gene-LOC4347102	LOC4347102	gamma-glutamyl peptidase 3	2.909	1.54038	1.04184e-06	1.68696e-05	yes	up	1.96	4.94	3.95	7.67	11.74	11.69
gene-LOC4339617	LOC4339617	fasciclin-like arabinogalactan protein 13	13.807	3.78734	1.05331e-06	1.70382e-05	yes	up	2.2	3.64	0.53	42.81	23.73	18.86
gene-LOC4330903	LOC4330903	growth-regulating factor 1-like	9.782	3.29009	1.05822e-06	1.71004e-05	yes	up	0.11	0.11	0.05	0.71	0.9	0.92
gene-LOC4325643	LOC4325643	probable glutathione S-transferase GSTU6	2.76	1.46452	1.07556e-06	1.73686e-05	yes	up	1.61	1.66	2.11	5.29	4.97	4.24
gene-LOC4339765	LOC4339765	TPR repeat-containing thioredoxin TTL1	4.304	2.10566	1.07625e-06	1.73686e-05	yes	up	0.25	0.18	0.19	1.03	0.68	0.86
gene-LOC4343468	LOC4343468	cysteine-rich receptor-like protein kinase 19, transcript variant X1	3.031	1.59974	1.07828e-06	1.73897e-05	yes	up	1.74	3.65	1.94	5.17	6.13	10.4
gene-LOC9267675	LOC9267675	ankyrin repeat-containing protein At2g01680, transcript variant X2	0.269	-1.89556	1.07947e-06	1.73973e-05	yes	down	2.9	1.43	1.57	0.48	0.4	0.67
gene-LOC4341954	LOC4341954	probable inactive purple acid phosphatase 28	0.465	-1.10392	1.08739e-06	1.75134e-05	yes	down	20.94	13.96	11.04	7.38	6.53	6.84
gene-LOC4336750	LOC4336750	1-aminocyclopropane-1-carboxylate synthase	0.148	-2.75931	1.08855e-06	1.75204e-05	yes	down	1.4	0.72	1.12	0.11	0.12	0.24
gene-LOC4349947	LOC4349947	uncharacterized LOC4349947	0.211	-2.24424	1.09456e-06	1.75821e-05	yes	down	7.81	4.37	3.04	1.11	0.68	1.35
gene-LOC4352661	LOC4352661	transcription factor HHO6	2.66	1.41121	1.10665e-06	1.77451e-05	yes	up	1.31	1.35	1.9	3.31	4.29	4.27
gene-LOC4329796	LOC4329796	uncharacterized LOC4329796	0.361	-1.47095	1.10691e-06	1.77451e-05	yes	down	9.79	11.29	6.6	3.81	2.45	3.49
gene-LOC4341529	LOC4341529	FT-interacting protein 1, transcript variant X1	2.464	1.30094	1.12163e-06	1.79454e-05	yes	up	0.82	0.87	0.72	2.25	1.75	1.77
gene-LOC4339482	LOC4339482	uncharacterized protein At1g15400	0.365	-1.45315	1.12363e-06	1.79618e-05	yes	down	12.84	8.31	7.6	4	3.57	3.1
gene-LOC4348003	LOC4348003	UDP-glycosyltransferase 91C1, transcript variant X1	0.436	-1.19681	1.12414e-06	1.79618e-05	yes	down	15.54	14.05	9.83	4.11	5.56	7.11
gene-LOC4327579	LOC4327579	uncharacterized LOC4327579, transcript variant X1	0.478	-1.06426	1.12821e-06	1.80149e-05	yes	down	9.69	13.56	11.32	6.29	4.19	5.62
gene-LOC4346563	LOC4346563	BTB/POZ domain-containing protein At5g47800, transcript variant X1	3.526	1.81809	1.21178e-06	1.92983e-05	yes	up	0.43	0.59	0.29	1.38	1.42	1.72
gene-LOC4336877	LOC4336877	putative protein Brevis radix-like 3	3.582	1.84084	1.23688e-06	1.96722e-05	yes	up	0.45	0.8	0.58	1.47	2.82	2.08
gene-LOC4342135	LOC4342135	protein REVEILLE 1, transcript variant X1	3.841	1.94139	1.27752e-06	2.02653e-05	yes	up	0.64	0.44	0.35	2.12	2.07	1.33
gene-LOC4346656	LOC4346656	glucose-1-phosphate adenylyltransferase small subunit 1, chloroplastic/amyloplastic-like	10.71	3.42095	1.29952e-06	2.06007e-05	yes	up	2.08	3.79	1.67	49.66	15.95	12.55
gene-LOC4340653	LOC4340653	potassium channel KOR1-like	2.515	1.33036	1.3141e-06	2.07774e-05	yes	up	3.4	4.44	2.11	9.49	8.81	6
gene-LOC4347491	LOC4347491	chloroplast envelope quinone oxidoreductase homolog	0.132	-2.92009	1.34958e-06	2.13105e-05	yes	down	5.09	1.31	2.35	0.61	0.16	0.37
gene-LOC4343425	LOC4343425	WAT1-related protein At5g64700	2.87	1.52112	1.36749e-06	2.15651e-05	yes	up	4.96	3.94	2.82	6.88	15.64	10.44
gene-LOC4347284	LOC4347284	2-hydroxyisoflavanone dehydratase	2.136	1.09464	1.37465e-06	2.16498e-05	yes	up	2.54	4.14	3.29	8.1	6.2	6.44
gene-LOC4325182	LOC4325182	protein synthesis inhibitor II, transcript variant X1	0.33	-1.60062	1.37635e-06	2.16625e-05	yes	down	31.76	12.41	15.72	8.03	5.37	5.99
gene-LOC4340767	LOC4340767	O-fucosyltransferase 34	3.728	1.89842	1.37745e-06	2.16657e-05	yes	up	0.49	0.33	0.37	1.94	1.26	1.14
gene-LOC9270971	LOC9270971	uncharacterized LOC9270971	0.496	-1.01268	1.38328e-06	2.17432e-05	yes	down	13.25	9.43	9.34	5.09	4.78	5.63
gene-LOC4327348	LOC4327348	homeobox-leucine zipper protein HOX29-like	5.505	2.46074	1.40228e-06	2.20134e-05	yes	up	0.23	0.47	0.11	1.52	1.95	0.87
gene-LOC4346246	LOC4346246	myb-related protein Zm38	0.217	-2.20188	1.44317e-06	2.26406e-05	yes	down	105.73	126.07	192.03	19.05	25.28	45.59
gene-LOC4347207	LOC4347207	cytochrome P450 76M5-like	0.01	-6.59078	1.44714e-06	2.26882e-05	yes	down	0.57	0.41	0.52	0	0	0
gene-LOC4338382	LOC4338382	probable calcium-binding protein CML21	0.192	-2.38005	1.46164e-06	2.29006e-05	yes	down	5.89	2.45	4.56	1.03	0.62	0.78
gene-LOC4335042	LOC4335042	pullulanase 1, chloroplastic	10.008	3.32301	1.49555e-06	2.34016e-05	yes	up	0.44	1.15	0.49	11.88	4.84	3.42
gene-LOC4324183	LOC4324183	probable WRKY transcription factor 53	0.451	-1.14928	1.50086e-06	2.34694e-05	yes	down	28.55	16.61	23.38	8.92	8.43	12.23
gene-LOC4349517	LOC4349517	protein NRT1/ PTR FAMILY 8.3	2.768	1.4691	1.52107e-06	2.37701e-05	yes	up	3.72	5.42	2.33	8.2	14.03	8.68
gene-LOC4346058	LOC4346058	nitrate regulatory gene2 protein, transcript variant X3	0.324	-1.62706	1.54038e-06	2.40408e-05	yes	down	1.66	1.31	1.18	0.33	0.54	0.48
gene-LOC4326919	LOC4326919	mitogen-activated protein kinase kinase kinase 18	5.621	2.49079	1.57661e-06	2.45905e-05	yes	up	0.63	0.38	0.67	1.15	3.49	4.6
gene-LOC4326044	LOC4326044	uncharacterized LOC4326044	0.009	-6.82893	1.6253e-06	2.53172e-05	yes	down	2.32	2.13	0.52	0	0	0
gene-LOC107281470	LOC107281470	uncharacterized LOC107281470	0.469	-1.09337	1.64546e-06	2.56147e-05	yes	down	5.32	7.04	6.38	2.58	2.2	2.45
gene-LOC4337860	LOC4337860	dnaJ protein ERDJ3B-like	0.465	-1.10391	1.67817e-06	2.60904e-05	yes	down	154.12	79.05	123.82	43.23	59.35	60.41
gene-LOC4347277	LOC4347277	probable BRI1 kinase inhibitor 1	0.486	-1.0413	1.70461e-06	2.64844e-05	yes	down	13.95	15.79	10.07	6.53	6.09	6.24
gene-LOC4346068	LOC4346068	isoamylase 1, chloroplastic-like	2.493	1.31816	1.738e-06	2.69513e-05	yes	up	3.53	6.15	7.46	18.41	12.12	11
gene-LOC4339739	LOC4339739	WRKY transcription factor 23, transcript variant X1	6.732	2.75102	1.73969e-06	2.69601e-05	yes	up	5.71	9.23	2.55	22.91	46.52	44.52
gene-LOC4327196	LOC4327196	ATP-dependent 6-phosphofructokinase 6, transcript variant X1	2.133	1.09303	1.80588e-06	2.78965e-05	yes	up	2.33	2.21	1.72	4.47	4.36	4.15
gene-LOC4336017	LOC4336017	sugar transport protein MST1-like	4.445	2.15205	1.81958e-06	2.80903e-05	yes	up	0.35	0.63	0.22	2.01	1.78	1.39
gene-LOC107278748	LOC107278748	chaperone protein DnaJ, transcript variant X2	0.211	-2.24435	1.82923e-06	2.82033e-05	yes	down	147.03	46.5	99.69	20.17	23.78	20.38
gene-LOC9267781	LOC9267781	uncharacterized LOC9267781, transcript variant X1	0.454	-1.14039	1.84428e-06	2.84172e-05	yes	down	11.04	9.09	6.37	5.02	3.52	4.37
gene-LOC107280157	LOC107280157	uncharacterized LOC107280157	0.315	-1.66602	1.87455e-06	2.88469e-05	yes	down	4.12	3.08	3.12	1.47	0.95	0.86
gene-LOC4333170	LOC4333170	cysteine proteinase inhibitor 8-like	0.438	-1.19075	1.87883e-06	2.88943e-05	yes	down	429.12	213.95	218.81	136.47	121.64	110.81
gene-LOC4329795	LOC4329795	heavy metal-associated isoprenylated plant protein 41	0.226	-2.14499	1.91238e-06	2.93917e-05	yes	down	8.6	14.78	9.7	1.2	1.29	4.81
gene-LOC4343957	LOC4343957	uncharacterized LOC4343957	2.336	1.22403	1.96675e-06	3.01315e-05	yes	up	2.19	3.06	2.81	6.26	7.13	5.02
gene-LOC4350959	LOC4350959	uncharacterized LOC4350959, transcript variant X1	0.252	-1.98894	2.01123e-06	3.07351e-05	yes	down	67.06	93.89	109.37	17.5	14.01	32.9
gene-LOC4345612	LOC4345612	type IV inositol polyphosphate 5-phosphatase 9	99.021	6.62966	2.01329e-06	3.07471e-05	yes	up	0	0	0	0.38	0.59	0.43
gene-LOC4349160	LOC4349160	uncharacterized LOC4349160	2.006	1.00445	2.05844e-06	3.13181e-05	yes	up	26.51	31.34	44.62	75.39	53.33	71.41
gene-LOC4327411	LOC4327411	interactor of constitutive active ROPs 2, chloroplastic, transcript variant X1	3.505	1.80926	2.0756e-06	3.15592e-05	yes	up	0.96	1.88	0.6	4.9	3.62	2.93
gene-LOC4351327	LOC4351327	probable WRKY transcription factor 46, transcript variant X1	2.546	1.34812	2.07695e-06	3.156e-05	yes	up	5.34	7.25	7.4	9.39	15.34	21.44
gene-LOC4325681	LOC4325681	LEAF RUST 10 DISEASE-RESISTANCE LOCUS RECEPTOR-LIKE PROTEIN KINASE-like 2.1	0.351	-1.51139	2.10726e-06	3.20005e-05	yes	down	3.09	2.72	1.88	0.72	0.8	1.1
gene-LOC4332594	LOC4332594	uncharacterized LOC4332594	0.259	-1.94936	2.1846e-06	3.30504e-05	yes	down	8.91	4.95	3.62	1.9	1.35	1.18
gene-LOC4326088	LOC4326088	rust resistance kinase Lr10-like	0.48	-1.05794	2.25172e-06	3.40021e-05	yes	down	8.45	12.26	9.44	4.6	3.25	5.91
gene-LOC4341809	LOC4341809	patellin-4	0.309	-1.69497	2.28435e-06	3.44733e-05	yes	down	2.6	1.77	1.87	0.6	0.56	0.72
gene-LOC4349364	LOC4349364	-	0.464	-1.10916	2.35996e-06	3.55479e-05	yes	down	3.5	3.96	5.28	1.42	2.18	2.12
gene-LOC4327381	LOC4327381	protein UPSTREAM OF FLC	4.189	2.06677	2.3942e-06	3.60188e-05	yes	up	0.56	0.44	0.32	2.73	1.29	1.44
gene-LOC4326659	LOC4326659	cytochrome P450 72A13	13.178	3.72008	2.40142e-06	3.61049e-05	yes	up	0.05	0.18	0	0.65	1.45	0.83
gene-LOC4347453	LOC4347453	uncharacterized LOC4347453	0.057	-4.13653	2.41124e-06	3.62299e-05	yes	down	1.25	1.78	0.59	0.04	0.08	0.08
gene-LOC4347486	LOC4347486	transcription factor BHLH089-like	2.306	1.2055	2.46197e-06	3.69692e-05	yes	up	23.36	20.93	18.19	68.69	39.38	32.06
gene-LOC4341417	LOC4341417	submaxillary gland androgen-regulated protein 3A	2.158	1.10958	2.50663e-06	3.76166e-05	yes	up	65.25	64.15	107.6	214.79	143.13	138.96
gene-LOC4339946	LOC4339946	uncharacterized LOC4339946	3.236	1.69425	2.51127e-06	3.76628e-05	yes	up	1.26	1.55	0.9	4.16	3.91	3.58
gene-LOC4329444	LOC4329444	uncharacterized LOC4329444	3.651	1.8681	2.51532e-06	3.77002e-05	yes	up	3.25	3.34	3.27	10.85	16.23	7.93
gene-LOC4336587	LOC4336587	ethylene-responsive transcription factor ERF038	4.213	2.07484	2.52397e-06	3.78064e-05	yes	up	2.63	3.82	1.1	16.22	6.89	7.74
gene-LOC107278261	LOC107278261	E3 ubiquitin-protein ligase EL5-like	0.417	-1.26357	2.5433e-06	3.80489e-05	yes	down	10.13	8.28	7.73	3.23	3.14	4.24
gene-LOC4338680	LOC4338680	probable membrane-associated kinase regulator 1	0.061	-4.03647	2.58204e-06	3.86045e-05	yes	down	0.6	1.02	0.64	0.06	0	0.08
gene-LOC4349712	LOC4349712	probable peptide/nitrate transporter At3g43790, transcript variant X1	4.119	2.04232	2.62743e-06	3.92347e-05	yes	up	0.57	1.08	0.53	4.14	2.81	1.8
gene-LOC4335672	LOC4335672	probable acetolactate synthase 2, chloroplastic	7.044	2.81646	2.68879e-06	4.0031e-05	yes	up	0.11	0.17	0.06	0.62	0.76	0.95
gene-LOC4329550	LOC4329550	uncharacterized LOC4329550	2.067	1.04752	2.76287e-06	4.09788e-05	yes	up	3.63	4	3.54	8.92	6.23	7.36
gene-LOC4333206	LOC4333206	uncharacterized LOC4333206	3.876	1.95468	2.83886e-06	4.20287e-05	yes	up	0.38	0.58	0.73	2.39	2.12	1.91
gene-LOC4349945	LOC4349945	short-chain dehydrogenase TIC 32, chloroplastic, transcript variant X1	0.452	-1.14474	2.84362e-06	4.20734e-05	yes	down	38.12	22.15	20.76	9.13	10.93	11.81
gene-LOC4350234	LOC4350234	shewanella-like protein phosphatase 2, transcript variant X3	2.256	1.17386	2.85239e-06	4.21773e-05	yes	up	6.15	4.41	3.38	7.65	11.85	11.21
gene-LOC4337919	LOC4337919	G-type lectin S-receptor-like serine/threonine-protein kinase At2g19130	0.104	-3.26517	2.87365e-06	4.24437e-05	yes	down	0.68	0.57	0.51	0.02	0.08	0.08
gene-LOC4345525	LOC4345525	uncharacterized LOC4345525	0.118	-3.08547	2.89345e-06	4.27062e-05	yes	down	1.2	1.36	1.28	0.19	0.12	0.13
gene-LOC4325830	LOC4325830	glucan endo-1,3-beta-glucosidase GV	126.926	6.98784	2.90569e-06	4.28608e-05	yes	up	0	0	0	0.36	2.12	0.42
gene-LOC4340458	LOC4340458	L-type lectin-domain containing receptor kinase S.4	0.406	-1.29939	2.93709e-06	4.32975e-05	yes	down	3.94	4.26	3.93	1.13	1.37	2.3
gene-LOC4328154	LOC4328154	65-kDa microtubule-associated protein 3	0.292	-1.77695	2.94214e-06	4.33455e-05	yes	down	2.96	2.37	1.38	0.67	0.66	0.58
gene-LOC9270425	LOC9270425	uncharacterized LOC9270425	0.487	-1.03873	2.99043e-06	4.40301e-05	yes	down	50.29	35.12	26.71	17.34	17.1	17.86
gene-LOC4339156	LOC4339156	xylogen-like protein 11	2.187	1.1291	3.00287e-06	4.41864e-05	yes	up	13.84	13.41	6.94	21.95	27.21	20.55
gene-LOC4351094	LOC4351094	putative receptor-like protein kinase At4g00960	0.367	-1.44472	3.05529e-06	4.48758e-05	yes	down	2.55	2.85	2	0.77	0.85	1.03
gene-LOC4336037	LOC4336037	aldose 1-epimerase	0.478	-1.06418	3.11583e-06	4.57095e-05	yes	down	12.59	15.01	21.21	7.64	6.41	8.94
gene-LOC4324903	LOC4324903	uncharacterized LOC4324903	0.371	-1.43023	3.16993e-06	4.64469e-05	yes	down	42.56	43.83	52.51	8.56	16.21	25.56
gene-LOC4340917	LOC4340917	uncharacterized LOC4340917	0.281	-1.83042	3.22188e-06	4.71225e-05	yes	down	7.13	5.11	4.86	0.89	2.54	1.23
gene-LOC4327517	LOC4327517	copper transport protein CCH	2.647	1.40427	3.2532e-06	4.74657e-05	yes	up	5.42	8.95	8.4	24.13	20.41	14.09
gene-LOC4349662	LOC4349662	protein DETOXIFICATION 21	4.774	2.25534	3.25777e-06	4.75037e-05	yes	up	0.6	1.14	0.27	3.12	4.28	1.89
gene-LOC4334292	LOC4334292	uncharacterized LOC4334292	0.263	-1.92799	3.29335e-06	4.79358e-05	yes	down	1.88	2.32	1.31	0.45	0.39	0.57
gene-LOC4326077	LOC4326077	uncharacterized LOC4326077, transcript variant X1	0.35	-1.51353	3.36198e-06	4.87589e-05	yes	down	21.35	8.21	11.2	6.14	4.02	3.78
gene-LOC107277589	LOC107277589	E3 ubiquitin-protein ligase EL5-like	0.155	-2.69269	3.3695e-06	4.88386e-05	yes	down	7.86	4.08	2.95	0.7	0.61	0.95
gene-LOC4326455	LOC4326455	monocopper oxidase-like protein SKU5, transcript variant X1	14.093	3.81692	3.37573e-06	4.88996e-05	yes	up	0.12	0.16	0	0.65	0.49	0.32
gene-LOC4339004	LOC4339004	laccase-13-like	137.527	7.10357	3.40534e-06	4.92631e-05	yes	up	0	0	0	1.15	0.08	0.44
gene-LOC4341963	LOC4341963	uncharacterized LOC4341963	0.44	-1.18579	3.40693e-06	4.92631e-05	yes	down	17.47	12.64	15.3	7.08	4.59	7.83
gene-LOC4332160	LOC4332160	lecithin-cholesterol acyltransferase-like 1, transcript variant X1	2.981	1.57601	3.43024e-06	4.95409e-05	yes	up	1.6	0.99	1.06	2.79	3.93	3.74
gene-LOC4343108	LOC4343108	COP1-interacting protein 7	2.407	1.26745	3.43973e-06	4.96483e-05	yes	up	1.9	2.93	1.53	5.58	5.63	3.67
gene-LOC4347254	LOC4347254	2-hydroxyisoflavanone dehydratase	2.462	1.29965	3.48291e-06	5.02415e-05	yes	up	11.77	10.47	5.01	19.49	25.55	20.36
gene-LOC4343998	LOC4343998	uncharacterized LOC4343998, transcript variant X1	0.438	-1.19196	3.51903e-06	5.07323e-05	yes	down	10.1	9.22	9.31	3.96	4.23	4.09
gene-LOC4338832	LOC4338832	NAC domain-containing protein 48-like	2.13	1.09052	3.58613e-06	5.16381e-05	yes	up	4.56	7.48	4.13	11.07	10.95	11.42
gene-LOC4327574	LOC4327574	protein GRAVITROPIC IN THE LIGHT 1, transcript variant X1	0.276	-1.8598	3.6034e-06	5.18559e-05	yes	down	4.23	2.26	2.36	1.12	0.58	0.59
gene-LOC4332240	LOC4332240	filament-like plant protein 4, transcript variant X2	2.543	1.3468	3.61078e-06	5.19313e-05	yes	up	1.94	1.5	1.05	4.8	3.78	2.58
gene-LOC4343600	LOC4343600	organic cation/carnitine transporter 2	0.437	-1.19271	3.66273e-06	5.25222e-05	yes	down	20.47	14.26	13.61	8.81	7.14	4.5
gene-LOC9266485	LOC9266485	uncharacterized LOC9266485	2.341	1.22734	3.66536e-06	5.25289e-05	yes	up	29.42	29.79	18.8	79.27	56.62	41.75
gene-LOC4335998	LOC4335998	uncharacterized LOC4335998, transcript variant X1	0.386	-1.37504	3.70938e-06	5.30027e-05	yes	down	4.29	2.54	2.97	1.03	1.15	1.48
gene-LOC4342825	LOC4342825	probable polygalacturonase, transcript variant X1	0.471	-1.08603	3.71769e-06	5.30901e-05	yes	down	8.8	12.47	14.53	4.99	4.78	7
gene-LOC4327545	LOC4327545	UDP-glycosyltransferase 87A1	0.437	-1.19317	3.83692e-06	5.45994e-05	yes	down	8.04	5.4	4.73	2.71	2.65	2.4
gene-LOC4333970	LOC4333970	sulfite exporter TauE/SafE family protein 4	2.398	1.26203	3.88e-06	5.51335e-05	yes	up	65.99	43.91	24.49	104.8	115.12	94.88
gene-LOC4344970	LOC4344970	glucan endo-1,3-beta-glucosidase 6, transcript variant X1	2.134	1.09353	3.91723e-06	5.56113e-05	yes	up	1.96	1.56	1.84	3.95	4.32	3.05
gene-LOC4351199	LOC4351199	zinc finger protein ZAT8	0.075	-3.73636	3.9497e-06	5.60393e-05	yes	down	2.13	2.68	1.36	0.08	0.14	0.22
gene-LOC4334380	LOC4334380	probable glutamate carboxypeptidase PLA3, transcript variant X1	0.345	-1.5366	3.97516e-06	5.63158e-05	yes	down	3.46	2.01	2.53	0.91	0.63	1.16
gene-LOC9269298	LOC9269298	protein trichome birefringence-like 1	0.311	-1.68686	4.00554e-06	5.66324e-05	yes	down	1.86	1.32	1.57	0.67	0.36	0.42
gene-LOC112937494	LOC112937494	rust resistance kinase Lr10-like	0.406	-1.30193	4.01046e-06	5.66689e-05	yes	down	13.04	9.57	11.66	2.14	2.07	9.91
gene-LOC107278718	LOC107278718	receptor-like protein 52	0.455	-1.13556	4.02261e-06	5.68073e-05	yes	down	5.95	7.42	4.85	2.77	2.21	3.1
gene-LOC107281173	LOC107281173	uncharacterized LOC107281173, transcript variant X1	2.82	1.49572	4.04596e-06	5.71038e-05	yes	up	0.91	0.66	0.5	1.65	1.86	1.95
gene-LOC4329768	LOC4329768	NAC domain-containing protein 92, transcript variant X1	2.452	1.29418	4.11629e-06	5.80624e-05	yes	up	1.63	3.44	2.88	6.3	6.17	6.82
gene-LOC9271184	LOC9271184	uncharacterized LOC9271184	11.705	3.54905	4.15112e-06	5.85196e-05	yes	up	0.1	0.27	0.04	2.31	1.44	0.89
gene-LOC4328586	LOC4328586	peroxiredoxin-2E-2, chloroplastic-like	2.107	1.07553	4.33195e-06	6.08561e-05	yes	up	48.91	44.09	74.87	141.52	117.68	84.8
gene-LOC4329752	LOC4329752	loricrin, transcript variant X1	0.426	-1.23051	4.35201e-06	6.1067e-05	yes	down	47.68	34.73	19.5	13.16	16.69	12.59
gene-LOC107276391	LOC107276391	LEAF RUST 10 DISEASE-RESISTANCE LOCUS RECEPTOR-LIKE PROTEIN KINASE-like 2.5	0.46	-1.12151	4.38173e-06	6.14441e-05	yes	down	2.8	3.74	3.32	1.68	1.4	1.35
gene-LOC4345909	LOC4345909	oligopeptide transporter 5	0.431	-1.21315	4.38397e-06	6.14441e-05	yes	down	2.63	2.75	3.56	0.99	1.19	1.57
gene-LOC4348984	LOC4348984	alpha-galactosidase, transcript variant X1	2.063	1.04454	4.40347e-06	6.16817e-05	yes	up	6.71	6.9	5.13	14.61	13.58	9.42
gene-LOC4345656	LOC4345656	extracellular ribonuclease LE	2.266	1.18035	4.41052e-06	6.17448e-05	yes	up	152.7	136.31	67.88	247.15	319.51	222.37
gene-LOC9268426	LOC9268426	uncharacterized LOC9268426	0.268	-1.8984	4.41349e-06	6.17506e-05	yes	down	15.56	6.51	6.31	3.39	1.69	2.44
gene-LOC4349366	LOC4349366	S-norcoclaurine synthase 1-like	3.07	1.61847	4.41721e-06	6.17669e-05	yes	up	1.37	1.62	1.64	5.35	4.43	3.14
gene-LOC4339522	LOC4339522	AP2/ERF and B3 domain-containing protein Os05g0549800-like	0.312	-1.68176	4.44601e-06	6.21337e-05	yes	down	3.24	3.26	3.12	0.93	0.53	1.47
gene-LOC4348564	LOC4348564	tyrosine decarboxylase 1	96.34	6.59006	4.46967e-06	6.23922e-05	yes	up	0.05	0.05	0	0.29	3.83	4.97
gene-LOC4347483	LOC4347483	cytochrome b561 and DOMON domain-containing protein At3g25290	20.005	4.3223	4.59948e-06	6.40934e-05	yes	up	0.07	0.03	0.03	1.16	0.81	0.52
gene-LOC4337704	LOC4337704	cysteine-rich receptor-like protein kinase 2	0.426	-1.23128	4.69752e-06	6.53466e-05	yes	down	4.2	4.72	4.69	2.59	1.74	1.33
gene-LOC4347867	LOC4347867	thiol protease SEN102, transcript variant X1	2.527	1.33756	4.70031e-06	6.53478e-05	yes	up	5.1	5.52	2.31	10.02	11.31	10.4
gene-LOC4347441	LOC4347441	beta-glucosidase 30-like, transcript variant X1	22.976	4.52203	4.75865e-06	6.6083e-05	yes	up	0.03	0.03	0.05	0.3	1.38	0.79
gene-LOC107278685	LOC107278685	E3 ubiquitin-protein ligase ATL9	0.25	-2.00128	4.81435e-06	6.67415e-05	yes	down	1.86	1.72	1.86	0.55	0.4	0.38
gene-LOC4345475	LOC4345475	DIBOA-glucoside dioxygenase BX6	7.595	2.92503	4.8653e-06	6.73504e-05	yes	up	0.23	0.35	0.06	2.23	1.67	0.79
gene-LOC4343654	LOC4343654	L-type lectin-domain containing receptor kinase IX.1, transcript variant X1	0.148	-2.75361	4.8694e-06	6.73504e-05	yes	down	1.01	1.96	1.38	0.26	0.02	0.22
gene-LOC112936949	LOC112936949	uncharacterized LOC112936949	0.344	-1.5397	4.87789e-06	6.74291e-05	yes	down	4.57	5.97	6.06	2.24	1.44	1.89
gene-LOC4334182	LOC4334182	isoflavone 2'-hydroxylase	0.386	-1.37379	4.88566e-06	6.74599e-05	yes	down	6.15	6.04	7.81	1.63	2.12	3.78
gene-LOC4347174	LOC4347174	subtilisin-like protease SBT1.8	84.687	6.40406	4.97211e-06	6.85358e-05	yes	up	0	0.02	0	0.88	0.46	0.15
gene-LOC4344318	LOC4344318	ricin B-like lectin R40G2	3.954	1.9833	5.13132e-06	7.04976e-05	yes	up	0.48	0.87	0.9	4.42	2.24	2.03
gene-LOC4339913	LOC4339913	uncharacterized LOC4339913, transcript variant X1	3.715	1.89321	5.21116e-06	7.14644e-05	yes	up	0.92	3.4	1.65	6.75	8.24	6.32
gene-LOC4331138	LOC4331138	CLIP-associated protein, transcript variant X1	2.987	1.57876	5.21577e-06	7.14871e-05	yes	up	2.23	2.45	2.68	12.46	4.26	4.66
gene-LOC9267649	LOC9267649	uncharacterized LOC9267649	11.031	3.46353	5.25054e-06	7.19229e-05	yes	up	0.4	1.53	0.48	4.18	7.56	14.21
gene-LOC4325050	LOC4325050	ethylene-responsive transcription factor ABR1	0.356	-1.48961	5.47628e-06	7.49302e-05	yes	down	26.43	11.3	11.52	7.03	4.81	5.48
gene-LOC4339945	LOC4339945	uncharacterized LOC4339945	2.777	1.47336	5.58869e-06	7.63819e-05	yes	up	3.36	3.28	1.79	9.07	8.13	5.42
gene-LOC9271392	LOC9271392	receptor-like protein EIX2	0.416	-1.26663	5.60672e-06	7.65851e-05	yes	down	3.97	2.48	3.86	1.19	1.17	1.82
gene-LOC112938581	LOC112938581	uncharacterized LOC112938581	0.373	-1.42213	5.61443e-06	7.66471e-05	yes	down	9.46	10.32	12.76	3.03	3.03	5.79
gene-LOC9268867	LOC9268867	serine/threonine-protein kinase RIPK	2.127	1.08908	5.67927e-06	7.74449e-05	yes	up	17.91	22.21	19.39	23.98	50.56	46.32
gene-LOC4349643	LOC4349643	probable apyrase 3, transcript variant X1	11.444	3.5165	5.77132e-06	7.86114e-05	yes	up	0.72	1.52	0.36	3.97	15.13	9.69
gene-LOC4338409	LOC4338409	trans-cinnamate 4-monooxygenase	2.215	1.14721	5.79972e-06	7.89538e-05	yes	up	29.56	20.41	12.93	42.36	52.13	41.54
gene-LOC4341933	LOC4341933	peroxidase 16	0.012	-6.36687	5.81187e-06	7.90748e-05	yes	down	0.8	0.71	0.47	0	0	0
gene-LOC4352357	LOC4352357	WAT1-related protein At5g64700	0.368	-1.44213	5.8662e-06	7.97691e-05	yes	down	14.13	5.98	10.62	4.16	3.91	2.97
gene-LOC4333383	LOC4333383	ACT domain-containing protein ACR4, transcript variant X1	2.241	1.16427	5.99718e-06	8.13216e-05	yes	up	2.86	3.13	1.77	5.1	6.38	5.44
gene-LOC4343321	LOC4343321	anthocyanidin 3-O-glucosyltransferase 2	0.388	-1.36703	6.00491e-06	8.13809e-05	yes	down	14.34	7.25	8.72	4.61	2.59	4.29
gene-LOC4352509	LOC4352509	lipoxygenase 2.1, chloroplastic	28.664	4.84118	6.05473e-06	8.19303e-05	yes	up	0	0.02	0.03	0.2	0.69	0.53
gene-LOC4343486	LOC4343486	putative receptor-like protein kinase At4g00960	0.315	-1.66818	6.14196e-06	8.29594e-05	yes	down	2.16	1.22	1.98	0.64	0.46	0.56
gene-LOC4334422	LOC4334422	uncharacterized LOC4334422	2.1	1.07032	6.1548e-06	8.3058e-05	yes	up	7.67	14.05	7.92	16.81	22.94	21.07
gene-LOC9271197	LOC9271197	protein trichome birefringence-like 19	3.984	1.99424	6.32463e-06	8.52838e-05	yes	up	0.63	1.03	1.11	5.89	2.9	1.95
gene-LOC9267322	LOC9267322	probable LRR receptor-like serine/threonine-protein kinase At1g74360	0.383	-1.38291	6.33488e-06	8.53744e-05	yes	down	3.59	2.38	3.96	0.91	1.22	1.57
gene-LOC4345205	LOC4345205	cytosolic sulfotransferase 5	93.609	6.54857	6.35138e-06	8.55492e-05	yes	up	0	0	0	0.29	0.81	0.93
gene-LOC9268845	LOC9268845	heavy metal-associated isoprenylated plant protein 47	0.395	-1.33892	6.37661e-06	8.57114e-05	yes	down	61.99	33.82	49.12	12.78	15.31	28.19
gene-LOC4329013	LOC4329013	ent-copalyl diphosphate synthase 1, chloroplastic-like	0.272	-1.87808	6.3776e-06	8.57114e-05	yes	down	1.05	1.15	0.89	0.18	0.37	0.26
gene-LOC107276791	LOC107276791	probable receptor-like protein kinase At5g20050	0.217	-2.20109	6.38313e-06	8.57381e-05	yes	down	0.97	0.47	0.97	0.13	0.17	0.21
gene-LOC4352905	LOC4352905	protein NRT1/ PTR FAMILY 2.11, transcript variant X1	2.624	1.39183	6.69165e-06	8.97326e-05	yes	up	0.8	1.63	1.4	3.18	2.73	3.72
gene-LOC9269187	LOC9269187	F-box/LRR-repeat protein At3g48880	0.092	-3.43455	6.83216e-06	9.14648e-05	yes	down	1.78	0.84	0.51	0.03	0.08	0.17
gene-LOC9268643	LOC9268643	uncharacterized LOC9268643	0.473	-1.08137	7.0781e-06	9.46001e-05	yes	down	33.03	29.42	20.25	12.86	10.11	15.18
gene-LOC9271856	LOC9271856	chaperone protein dnaJ 20, chloroplastic	0.242	-2.04988	7.09967e-06	9.4836e-05	yes	down	156.06	68.96	61.07	25.9	23	24.35
gene-LOC4351514	LOC4351514	cytochrome P450 94C1	3.833	1.93864	7.19761e-06	9.58796e-05	yes	up	1.55	1.35	0.81	1.85	5.61	6.38
gene-LOC4335949	LOC4335949	protein AUXIN-REGULATED GENE INVOLVED IN ORGAN SIZE-like, transcript variant X1	0.012	-6.43296	7.26504e-06	9.67246e-05	yes	down	1.1	0.83	0.36	0	0	0
gene-LOC4333621	LOC4333621	probable WRKY transcription factor 20, transcript variant X1	0.419	-1.25613	7.31824e-06	9.73257e-05	yes	down	60.72	54.87	24.6	17.17	19.08	21.26
gene-LOC4352294	LOC4352294	serine/arginine repetitive matrix protein 1	0.415	-1.26976	7.46777e-06	9.91677e-05	yes	down	3.07	2.36	3.04	1.2	0.87	1.37
gene-LOC4349055	LOC4349055	probable ascorbate-specific transmembrane electron transporter 1	0.295	-1.75901	7.5591e-06	0.000100198	yes	down	6.71	4.09	4.63	1.06	1.39	1.99
gene-LOC4350276	LOC4350276	UPF0481 protein At3g47200	0.236	-2.08247	7.75542e-06	0.00010252	yes	down	1.53	2.02	2.23	0.27	0.5	0.56
gene-LOC4339012	LOC4339012	probable mediator of RNA polymerase II transcription subunit 37c	2.624	1.39194	7.89417e-06	0.00010424	yes	up	4.58	2.2	2.27	7.93	9.53	5.7
gene-LOC107278720	LOC107278720	uncharacterized LOC107278720	0.419	-1.25508	7.96854e-06	0.000105107	yes	down	5.79	7.62	8.84	3.68	2.89	2.04
gene-LOC4335782	LOC4335782	alpha carbonic anhydrase 1, chloroplastic	2.036	1.02554	8.06459e-06	0.000106258	yes	up	13.29	12.45	19.32	22.07	37.1	29.66
gene-LOC9269987	LOC9269987	uncharacterized LOC9269987	103.642	6.69546	8.10313e-06	0.000106708	yes	up	0.09	0.97	0	18.17	50.6	38.69
gene-LOC4348150	LOC4348150	fibrous sheath CABYR-binding protein, transcript variant X1	65.908	6.04237	8.22914e-06	0.000108132	yes	up	0	0	0.04	0.91	1.2	0.58
gene-LOC4324857	LOC4324857	uncharacterized LOC4324857, transcript variant X2	2.135	1.09446	8.27108e-06	0.000108565	yes	up	12.26	15.17	8.08	18.99	29.29	25.45
gene-LOC4346097	LOC4346097	RPM1-interacting protein 4, transcript variant X1	0.484	-1.04565	8.27764e-06	0.000108592	yes	down	84.64	49.87	45.68	32.87	27.78	32.46
gene-LOC107279027	LOC107279027	uncharacterized LOC107279027	0.232	-2.10888	8.33399e-06	0.000109213	yes	down	1.38	1.91	1.12	0.45	0.32	0.68
gene-LOC4329920	LOC4329920	chitinase 6-like	0.495	-1.01498	8.38339e-06	0.000109742	yes	down	125.75	69.93	69.62	42.53	41.07	44.72
gene-LOC4342076	LOC4342076	chaperone protein dnaJ 11, chloroplastic	0.442	-1.17924	8.4152e-06	0.000110098	yes	down	14.82	7.89	8.64	3.51	5.1	4.92
gene-LOC4336835	LOC4336835	S-norcoclaurine synthase	3.55	1.8278	8.70714e-06	0.000113815	yes	up	1.35	1.41	0.78	3.78	4.74	3.71
gene-LOC4340598	LOC4340598	uncharacterized LOC4340598	0.253	-1.98004	8.7087e-06	0.000113815	yes	down	0.94	0.98	2.21	0.14	0.17	0.32
gene-LOC4339718	LOC4339718	glucose-1-phosphate adenylyltransferase large subunit 3, chloroplastic/amyloplastic-like, transcript variant X2	13.919	3.79896	8.76062e-06	0.000114432	yes	up	0.95	1.31	0.86	30.71	4.57	6.56
gene-LOC4339171	LOC4339171	probable calcium-binding protein CML9, transcript variant X1	0.454	-1.13861	8.89886e-06	0.000116018	yes	down	8.55	6.79	7.1	3.56	3.07	3.18
gene-LOC4327728	LOC4327728	ABC transporter G family member 34-like, transcript variant X3	2.093	1.06523	8.90118e-06	0.000116018	yes	up	3.62	4.93	2.92	5.44	9.1	8.84
gene-LOC4352333	LOC4352333	4-hydroxyphenylacetaldehyde oxime monooxygenase	0.129	-2.95298	9.01809e-06	0.000117478	yes	down	0.89	0.74	0.91	0.19	0.05	0.08
gene-LOC9269225	LOC9269225	uncharacterized LOC9269225	2.57	1.36178	9.05172e-06	0.000117853	yes	up	8.14	5.63	3.09	14.88	13.95	13.41
gene-LOC4324783	LOC4324783	transcription factor DIVARICATA	3.284	1.71533	9.08135e-06	0.000118175	yes	up	1.97	3.05	1.2	4.42	8.61	6.84
gene-LOC4350963	LOC4350963	protein SPIRAL1-like 2	3.323	1.73253	9.16206e-06	0.000119126	yes	up	1.49	2.52	1.72	7.19	6.09	5.27
gene-LOC4327322	LOC4327322	NDR1/HIN1-like protein 6	25.968	4.69864	9.43261e-06	0.000122548	yes	up	0	0.11	0.04	2.26	1.25	0.29
gene-LOC4349752	LOC4349752	uncharacterized LOC4349752	0.27	-1.88704	9.52201e-06	0.00012351	yes	down	1.35	0.88	1.11	0.48	0.19	0.23
gene-LOC4351945	LOC4351945	tryptamine 5-hydroxylase-like	3.284	1.7155	9.63437e-06	0.000124767	yes	up	0.71	1.31	0.47	2.06	3.13	2.77
gene-LOC4335780	LOC4335780	glucan endo-1,3-beta-glucosidase 14	0.427	-1.22602	9.93777e-06	0.000128421	yes	down	3.09	3.32	3.39	0.87	1.29	1.93
gene-LOC4327093	LOC4327093	CBL-interacting protein kinase 5-like	2.146	1.10146	9.9739e-06	0.000128819	yes	up	16.48	30.55	35.73	44.17	63.42	65.27
gene-LOC4340796	LOC4340796	uncharacterized LOC4340796	2.349	1.23182	9.98869e-06	0.000128942	yes	up	1.4	1.64	0.86	2.52	2.89	3.5
gene-LOC4325978	LOC4325978	zinc finger protein ZIC 2	0.409	-1.2909	1.00331e-05	0.000129446	yes	down	36.22	19.03	16.74	11.15	9.13	8.47
gene-LOC4332305	LOC4332305	probable carboxylesterase 17	2.531	1.33995	1.00456e-05	0.000129538	yes	up	2.86	2.22	1.6	3.72	5.95	6.79
gene-LOC4340665	LOC4340665	probable peroxygenase 4	2.309	1.20755	1.01092e-05	0.000130219	yes	up	6.2	11.25	5.3	18.93	17.45	15.18
gene-LOC4330525	LOC4330525	protein NRT1/ PTR FAMILY 7.3, transcript variant X2	0.295	-1.75983	1.04977e-05	0.000134936	yes	down	2.95	1.78	1.6	0.37	0.84	0.58
gene-LOC4327516	LOC4327516	uncharacterized LOC4327516	0.469	-1.09157	1.05113e-05	0.00013504	yes	down	3.36	2.7	3.42	1.44	1.49	1.41
gene-LOC9266183	LOC9266183	uncharacterized LOC9266183	2.148	1.10325	1.0722e-05	0.000137527	yes	up	179.08	356.37	219.66	389.94	506.45	685.38
gene-LOC4345019	LOC4345019	xyloglucan endotransglycosylase/hydrolase protein 8-like	2.227	1.15536	1.11536e-05	0.000142685	yes	up	19.08	11.69	9.42	23.25	35.64	28.55
gene-LOC4328060	LOC4328060	serine carboxypeptidase 3-like	2.018	1.01328	1.14394e-05	0.000146108	yes	up	2.26	2.85	2.28	4.55	5.42	4.57
gene-LOC4343839	LOC4343839	putative methylesterase 11, chloroplastic	0.371	-1.43084	1.1981e-05	0.000151986	yes	down	8.58	4.58	4.24	1.84	2.04	2.42
gene-LOC4351164	LOC4351164	-	0.374	-1.41878	1.21504e-05	0.00015389	yes	down	1.63	1.88	1.23	0.44	0.52	0.77
gene-LOC4339497	LOC4339497	mitogen-activated protein kinase kinase kinase 18	3.272	1.71029	1.22893e-05	0.000155405	yes	up	0.68	0.57	0.46	1.19	2.23	2.02
gene-LOC107275768	LOC107275768	E3 ubiquitin-protein ligase SINA-like 11	16.887	4.07781	1.23412e-05	0.00015598	yes	up	0	0.05	0.17	1.72	0.71	0.94
gene-LOC4324200	LOC4324200	protein ANTAGONIST OF LIKE HETEROCHROMATIN PROTEIN 1	2.025	1.0177	1.24525e-05	0.000157223	yes	up	23.25	15.97	11.09	31.02	32.91	35.55
gene-LOC4339746	LOC4339746	uncharacterized LOC4339746	0.421	-1.2492	1.24921e-05	0.000157641	yes	down	6.67	9.2	5.79	2.81	2.68	3.38
gene-LOC9268465	LOC9268465	G-type lectin S-receptor-like serine/threonine-protein kinase SD2-5	0.399	-1.32513	1.25082e-05	0.000157761	yes	down	2.15	1.65	1.3	0.64	0.63	0.71
gene-LOC4327987	LOC4327987	amino acid permease 3, transcript variant X1	2.032	1.02302	1.26529e-05	0.000159421	yes	up	13.77	13.96	10.47	18.06	34.46	22.98
gene-LOC4325092	LOC4325092	amino acid permease 8	0.269	-1.89681	1.2829e-05	0.000161471	yes	down	2.6	1.71	1.32	0.45	0.52	0.5
gene-LOC4348299	LOC4348299	flavonoid 3'-monooxygenase CYP75B4-like	2.229	1.15622	1.28557e-05	0.000161722	yes	up	1.86	2.61	1.74	5.41	4.43	3.65
gene-LOC9267076	LOC9267076	RING-H2 finger protein ATL66	0.371	-1.42953	1.29026e-05	0.000162228	yes	down	7.08	7.23	3.91	1.48	2.58	2.51
gene-LOC9266552	LOC9266552	uncharacterized LOC9266552	5.804	2.53715	1.29295e-05	0.000162482	yes	up	0.28	0.19	0.22	1.32	0.95	1.56
gene-LOC4334862	LOC4334862	uncharacterized LOC4334862, transcript variant X1	12.057	3.59183	1.32701e-05	0.000166589	yes	up	0.12	0.02	0.06	1.33	0.78	0.27
gene-LOC4340460	LOC4340460	uncharacterized LOC4340460	0.164	-2.61163	1.33005e-05	0.000166884	yes	down	1.56	1.08	0.72	0.08	0.33	0.12
gene-LOC9272400	LOC9272400	probable LRR receptor-like serine/threonine-protein kinase At3g47570	0.313	-1.67706	1.33147e-05	0.00016689	yes	down	0.73	1.31	1.25	0.29	0.45	0.27
gene-LOC4327747	LOC4327747	uncharacterized protein At4g15970	2.906	1.53918	1.36567e-05	0.000170908	yes	up	0.63	1.36	1.64	2.7	4	3.57
gene-LOC4352474	LOC4352474	uncharacterized LOC4352474, transcript variant X1	2.427	1.27942	1.36636e-05	0.000170908	yes	up	0.94	1.3	0.93	2.04	2.89	2.55
gene-LOC9270126	LOC9270126	rust resistance kinase Lr10	0.475	-1.0732	1.3675e-05	0.000170962	yes	down	3.49	3.33	2.91	1.73	1.3	1.52
gene-LOC9269255	LOC9269255	-	0.383	-1.38633	1.38098e-05	0.000172114	yes	down	6.68	6.45	4.15	1.48	2.13	2.83
gene-LOC4330005	LOC4330005	uncharacterized LOC4330005	2.428	1.2799	1.50082e-05	0.00018571	yes	up	6.31	11.78	6.82	15.3	24.57	19.03
gene-LOC107276572	LOC107276572	glucose-6-phosphate/phosphate translocator 2, chloroplastic	2.074	1.05211	1.50875e-05	0.000186595	yes	up	3.78	4.01	2.85	5.83	10.34	7.01
gene-LOC4348471	LOC4348471	probable glucan 1,3-beta-glucosidase A	0.186	-2.4261	1.52341e-05	0.000188121	yes	down	24.84	12.02	28.62	1.9	4.36	5.67
gene-LOC4329823	LOC4329823	lecithin-cholesterol acyltransferase-like 1, transcript variant X1	8.034	3.00616	1.52541e-05	0.000188271	yes	up	2.33	3.29	0.56	14.11	22.14	14.18
gene-LOC4347225	LOC4347225	1-aminocyclopropane-1-carboxylate oxidase 1-like	7.776	2.95904	1.54242e-05	0.000190274	yes	up	2.99	1.84	0.54	15.24	16.75	8.81
gene-LOC9267725	LOC9267725	probable carboxylesterase 18	0.499	-1.00293	1.5648e-05	0.000192747	yes	down	8.79	9.32	6.11	3.83	3.97	3.98
gene-LOC4325660	LOC4325660	uncharacterized LOC4325660	0.157	-2.67422	1.58037e-05	0.00019446	yes	down	3.24	10.24	5.59	1.11	0.12	1.69
gene-LOC107278642	LOC107278642	putative methyltransferase DDB_G0268948	3.105	1.63467	1.58759e-05	0.000195249	yes	up	2.71	2.86	0.95	4.76	8.83	6.11
gene-LOC4330171	LOC4330171	putative glycine-rich cell wall structural protein 1	2.101	1.07108	1.59107e-05	0.000195577	yes	up	22.59	23.07	29.61	73.59	40.54	39.58
gene-LOC4340095	LOC4340095	probable sulfate transporter 3.4	2.019	1.01376	1.59579e-05	0.000196057	yes	up	11.07	8.07	5.56	14.93	18.64	14.79
gene-LOC4326162	LOC4326162	transcription factor bHLH167, transcript variant X1	6.194	2.63077	1.60533e-05	0.00019713	yes	up	11.32	38.16	19.23	88.92	124.69	188.91
gene-LOC4335223	LOC4335223	probable cinnamyl alcohol dehydrogenase 6	4.835	2.27342	1.60653e-05	0.000197177	yes	up	21.54	13	12.6	34.9	115.26	72.93
gene-LOC4341823	LOC4341823	NAC domain-containing protein 21/22	2.767	1.46813	1.6087e-05	0.000197343	yes	up	1.38	1.6	1.13	4.86	3.64	2.57
gene-LOC4329890	LOC4329890	uncharacterized LOC4329890, transcript variant X1	0.157	-2.66671	1.63071e-05	0.000199942	yes	down	1.61	1.41	0.8	0.25	0.15	0.19
gene-LOC4340567	LOC4340567	soluble starch synthase 2-3, chloroplastic/amyloplastic-like	26.958	4.75262	1.63366e-05	0.000200201	yes	up	0.07	0.26	0	2.71	2.93	3.64
gene-LOC4349677	LOC4349677	calmodulin-binding protein 25	0.386	-1.37505	1.69714e-05	0.000207666	yes	down	37.48	24.04	14.08	9.46	9.06	9.93
gene-LOC4339637	LOC4339637	cold-regulated 413 inner membrane protein 1, chloroplastic	3.184	1.671	1.75529e-05	0.000214131	yes	up	2.06	3.73	4.08	18.67	8.44	8.02
gene-LOC4324964	LOC4324964	uncharacterized LOC4324964	2.102	1.07162	1.76108e-05	0.00021473	yes	up	3.41	6.26	5.23	10.08	10.18	9.04
gene-LOC4351469	LOC4351469	uncharacterized LOC4351469	0.304	-1.72008	1.77758e-05	0.000216306	yes	down	0.98	0.7	1.02	0.28	0.2	0.32
gene-LOC4325960	LOC4325960	scopoletin glucosyltransferase	0.288	-1.79779	1.79694e-05	0.000218441	yes	down	2.34	1.21	1.7	0.49	0.43	0.55
gene-LOC4332715	LOC4332715	ricin B-like lectin R40C1	2.123	1.0858	1.83247e-05	0.000222183	yes	up	3.46	2.74	2.29	5.55	6.96	5.03
gene-LOC4339665	LOC4339665	probable WRKY transcription factor 41	0.276	-1.85693	1.83323e-05	0.000222183	yes	down	5.97	3.33	5.48	1.77	0.65	1.59
gene-LOC4338531	LOC4338531	probable protein phosphatase 2C 48, transcript variant X1	2.046	1.03271	1.84681e-05	0.000223717	yes	up	10.07	6.78	5.45	12.74	17.87	13.89
gene-LOC4324213	LOC4324213	bidirectional sugar transporter SWEET6b-like, transcript variant X1	2.201	1.13835	1.8487e-05	0.000223833	yes	up	4.3	4.4	2.81	9.66	8.93	7.43
gene-LOC4336809	LOC4336809	putative ABC transporter C family member 15	2.492	1.31732	1.85049e-05	0.000223938	yes	up	1.21	2.94	2.9	7.37	5.47	4.25
gene-LOC107276171	LOC107276171	protein HEADING DATE 3A-like, transcript variant X1	0.395	-1.33928	1.85309e-05	0.000224141	yes	down	6.01	7.14	7.25	2.64	2.44	4.16
gene-LOC4327078	LOC4327078	uncharacterized LOC4327078	0.415	-1.26847	1.86181e-05	0.000225083	yes	down	23.14	13.13	19.56	7.98	5.51	9.16
gene-LOC4331632	LOC4331632	RING-H2 finger protein ATL57	0.3	-1.73738	1.88556e-05	0.000227727	yes	down	4.99	2.74	2.39	1.01	1.01	0.95
gene-LOC4349927	LOC4349927	ABC transporter G family member 25	2.027	1.01923	1.90603e-05	0.000230084	yes	up	3.88	4.4	2.33	6.69	7.14	7.1
gene-LOC107279924	LOC107279924	uncharacterized LOC107279924, transcript variant X1	0.419	-1.25655	1.93298e-05	0.000233104	yes	down	3.67	5.25	4.34	1.68	2.22	1.44
gene-LOC4327914	LOC4327914	transcription factor MYB61	4.533	2.18031	1.94585e-05	0.000234422	yes	up	0.29	1.08	0.38	3.74	2.47	1.49
gene-LOC9271283	LOC9271283	subtilisin-chymotrypsin inhibitor-2A	62.711	5.97064	1.97762e-05	0.000238013	yes	up	0.17	0	0	5.01	4.4	1.46
gene-LOC9271773	LOC9271773	serine carboxypeptidase-like 18, transcript variant X1	4.633	2.212	1.98654e-05	0.000238967	yes	up	0.16	0.43	0.29	1.62	1.16	1.04
gene-LOC4336188	LOC4336188	protein JINGUBANG	4.947	2.30656	2.00239e-05	0.000240754	yes	up	0.23	0.19	0.16	0.62	1.06	1.14
gene-LOC4326628	LOC4326628	uncharacterized LOC4326628, transcript variant X1	2.088	1.06203	2.02451e-05	0.000243052	yes	up	13.6	11.17	9.24	30.79	22.48	15.05
gene-LOC107276374	LOC107276374	acyl transferase 1-like	5.134	2.36003	2.04467e-05	0.000245229	yes	up	0.14	0.43	0.21	1.03	1.53	1.33
gene-LOC4324873	LOC4324873	uncharacterized LOC4324873	2.083	1.05838	2.07996e-05	0.000249062	yes	up	1403.25	2454.33	1194.96	4198	2703.48	3328.16
gene-LOC4330520	LOC4330520	uncharacterized LOC4330520	2.229	1.15631	2.08075e-05	0.000249062	yes	up	14.94	8.76	6.76	23.51	23.06	19.7
gene-LOC4336842	LOC4336842	binding partner of ACD11 1, transcript variant X1	0.483	-1.0494	2.2231e-05	0.000265052	yes	down	9.93	9.03	6.55	4.14	3.28	4.6
gene-LOC4328499	LOC4328499	gamma-glutamyl peptidase 5	8.28	3.04959	2.28393e-05	0.000271635	yes	up	0.11	0.07	0.2	0.64	0.96	1.49
gene-LOC4332023	LOC4332023	uncharacterized protein At5g01610	4.045	2.01622	2.31664e-05	0.00027512	yes	up	4.26	2.32	3.05	22.32	9.07	4.33
gene-LOC4338911	LOC4338911	soluble inorganic pyrophosphatase	78.842	6.30089	2.32887e-05	0.000276165	yes	up	0	0	0	0.74	1.08	0.34
gene-LOC4330780	LOC4330780	protein EXORDIUM	4.012	2.00443	2.35012e-05	0.000278413	yes	up	3.21	1.35	1.42	13.79	4.14	5.4
gene-LOC9270610	LOC9270610	uncharacterized LOC9270610	0.481	-1.05658	2.3527e-05	0.000278469	yes	down	1.12	1.33	1.29	0.65	0.54	0.57
gene-LOC4329582	LOC4329582	NDR1/HIN1-like protein 1	37.917	5.24479	2.376e-05	0.000281065	yes	up	0	0	0.1	2.03	0.99	0.8
gene-LOC4351328	LOC4351328	probable WRKY transcription factor 70	11.073	3.46894	2.37968e-05	0.000281363	yes	up	0	0.5	0.08	0.89	2.35	2.53
gene-LOC4338845	LOC4338845	cytochrome P450 71A1	0.389	-1.36231	2.49573e-05	0.000294172	yes	down	2.85	2.76	2.47	1.04	0.69	1.34
gene-LOC4334017	LOC4334017	uncharacterized LOC4334017	19.786	4.30644	2.51113e-05	0.000295604	yes	up	0.24	0	0.22	0.96	3.86	3.99
gene-LOC4345810	LOC4345810	abscisic acid 8'-hydroxylase 2-like	2.463	1.30026	2.51594e-05	0.000295883	yes	up	1.08	0.96	1.94	3.35	3.36	3.08
gene-LOC4337220	LOC4337220	uncharacterized LOC4337220	0.21	-2.2517	2.51845e-05	0.000296034	yes	down	5.96	2.99	4.36	0.69	1.3	0.72
gene-LOC4337127	LOC4337127	uncharacterized LOC4337127	0.347	-1.52621	2.52459e-05	0.000296612	yes	down	11.13	7.77	13.49	4.59	2.15	4.25
gene-LOC4349132	LOC4349132	AAA-ATPase At2g46620	0.494	-1.01886	2.55869e-05	0.000300035	yes	down	12.06	11.01	6.66	4.36	4.58	5.39
gene-LOC4331832	LOC4331832	protein TIFY 11a-like	8.955	3.16275	2.60522e-05	0.000305343	yes	up	0.52	1.04	0.05	1.07	5.85	7.19
gene-LOC4335405	LOC4335405	protein phosphatase 1 regulatory subunit INH3, transcript variant X2	0.448	-1.15983	2.6383e-05	0.000309071	yes	down	15.19	15.04	10.64	4.67	5.01	8.19
gene-LOC4327049	LOC4327049	sulfite exporter TauE/SafE family protein 2	0.486	-1.04125	2.66961e-05	0.000312436	yes	down	5.29	5.04	3.9	2.49	2.23	2.02
gene-LOC4344034	LOC4344034	dirigent protein 5	74.163	6.21264	2.68807e-05	0.000313989	yes	up	0	0	0	1.13	0.49	0.7
gene-LOC4351033	LOC4351033	CASP-like protein 1U3	0.457	-1.12936	2.8635e-05	0.000333193	yes	down	7.46	5.4	6.75	2.99	2.83	2.92
gene-LOC4335391	LOC4335391	L-type lectin-domain containing receptor kinase IX.1	0.292	-1.77734	2.87788e-05	0.000334499	yes	down	1.75	4.79	2.96	0.69	0.55	1.46
gene-LOC4332230	LOC4332230	uncharacterized LOC4332230	0.442	-1.1765	2.87886e-05	0.000334499	yes	down	3.18	2.55	2.02	0.93	1.13	1.28
gene-LOC9267740	LOC9267740	probable inactive receptor kinase At1g27190	0.43	-1.21728	2.94113e-05	0.000341078	yes	down	3.98	3.67	3.08	1.74	1.06	1.71
gene-LOC4350836	LOC4350836	hexose carrier protein HEX6	0.208	-2.26811	2.94589e-05	0.000341466	yes	down	1.39	1.2	0.92	0.27	0.12	0.33
gene-LOC107276525	LOC107276525	U-box domain-containing protein 39	0.408	-1.29359	2.95435e-05	0.000342282	yes	down	2.23	2.13	2.1	0.88	0.74	0.95
gene-LOC112937468	LOC112937468	spermidine hydroxycinnamoyltransferase 2-like	58.378	5.86734	2.96984e-05	0.000343913	yes	up	0	0.03	0	0.28	0.98	0.76
gene-LOC4329026	LOC4329026	-	0.448	-1.15755	2.97511e-05	0.000344358	yes	down	2.6	3.51	2.19	1.42	0.81	1.37
gene-LOC107281035	LOC107281035	uncharacterized LOC107281035	76.528	6.25791	2.99473e-05	0.000346464	yes	up	0	0	0	1.57	0.91	0.47
gene-LOC4324380	LOC4324380	putative serpin-Z12	0.173	-2.52952	3.02162e-05	0.000349241	yes	down	1.22	1.07	0.95	0.07	0.15	0.32
gene-LOC107277832	LOC107277832	uncharacterized LOC107277832	2.231	1.15779	3.06119e-05	0.000353644	yes	up	2.14	2.32	2.69	6.48	4.8	4.28
gene-LOC4324241	LOC4324241	myb-related protein Hv33	3.526	1.81804	3.07537e-05	0.000355113	yes	up	0.77	1.69	0.45	3.12	3.85	2.99
gene-LOC4333927	LOC4333927	monoacylglycerol lipase	2.221	1.15129	3.08478e-05	0.00035603	yes	up	4.32	4.3	2.65	5.47	10.2	8.72
gene-LOC4339940	LOC4339940	aspartyl protease family protein At5g10770	8.564	3.09829	3.12444e-05	0.000359921	yes	up	1.62	1.77	0.26	8.71	13.1	8.69
gene-LOC4343504	LOC4343504	cysteine-rich receptor-like protein kinase 10	0.134	-2.90116	3.21816e-05	0.000369485	yes	down	1.17	0.37	0.76	0.05	0.11	0.14
gene-LOC9267728	LOC9267728	uncharacterized LOC9267728, transcript variant X1	2.428	1.28001	3.30562e-05	0.00037827	yes	up	0.72	1.21	1.45	2.22	2.82	2.96
gene-LOC4346120	LOC4346120	triacylglycerol lipase 2	4.756	2.24962	3.30995e-05	0.000378407	yes	up	0.31	0.19	0.21	0.96	1.52	0.8
gene-LOC4327828	LOC4327828	probable polyamine oxidase 5	2.836	1.50375	3.3278e-05	0.000380268	yes	up	0.31	0.39	0.48	1.16	1.12	0.97
gene-LOC4334467	LOC4334467	AAA-ATPase At3g28580	0.461	-1.11846	3.35662e-05	0.0003832	yes	down	46.66	22.16	25.34	16.62	11.14	14.63
gene-LOC4352675	LOC4352675	uncharacterized LOC4352675, transcript variant X1	0.424	-1.23907	3.39868e-05	0.000387453	yes	down	1.33	1.34	1.31	0.44	0.66	0.61
gene-LOC4351363	LOC4351363	calcium uniporter protein 6, mitochondrial	0.385	-1.37656	3.45149e-05	0.000392918	yes	down	7.53	5.17	4.23	1.97	2.17	2.22
gene-LOC112936094	LOC112936094	12-oxophytodienoate reductase 1	5.359	2.42201	3.54625e-05	0.000402251	yes	up	28.06	47.1	11.16	123.91	208.26	117.84
gene-LOC107278476	LOC107278476	leucine-rich repeat protein soc-2 homolog	2.779	1.47443	3.54678e-05	0.000402251	yes	up	2.62	1.95	1.64	6.36	6.25	4.16
gene-LOC4327933	LOC4327933	carotenoid cleavage dioxygenase 8 homolog A, chloroplastic-like, transcript variant X1	3.686	1.88217	3.77019e-05	0.000424503	yes	up	0.53	0.35	0.23	0.9	1.39	1.67
gene-LOC4335075	LOC4335075	uncharacterized LOC4335075	0.241	-2.05208	3.77102e-05	0.000424503	yes	down	3.22	4.26	4.3	0.7	0.61	1.45
gene-LOC4351391	LOC4351391	NDR1/HIN1-like protein 13	0.41	-1.28649	3.80236e-05	0.000427231	yes	down	7.54	6.53	4.94	3.31	1.8	2.5
gene-LOC4348669	LOC4348669	BTB/POZ and MATH domain-containing protein 2	0.246	-2.02264	3.83223e-05	0.000430093	yes	down	1.59	0.97	1.12	0.29	0.18	0.42
gene-LOC4326083	LOC4326083	uncharacterized LOC4326083, transcript variant X3	2.697	1.43161	3.88797e-05	0.000435661	yes	up	0.69	0.65	0.47	1.96	1.47	1.27
gene-LOC4326846	LOC4326846	pyrophosphate-energized vacuolar membrane proton pump	0.232	-2.10974	3.91499e-05	0.000438461	yes	down	1.19	0.79	0.41	0.16	0.15	0.23
gene-LOC4346718	LOC4346718	uncharacterized LOC4346718	0.308	-1.69824	4.01208e-05	0.000448089	yes	down	4.2	5.15	4.18	1.21	0.91	1.95
gene-LOC4332688	LOC4332688	late embryogenesis abundant protein 17-like	32.899	5.03997	4.04001e-05	0.000451	yes	up	0	0	0.08	0.85	1.09	0.67
gene-LOC9266369	LOC9266369	uncharacterized LOC9266369	2.183	1.12612	4.17036e-05	0.000464694	yes	up	2.45	4.05	2.68	7.69	6.26	5.57
gene-LOC4349232	LOC4349232	uncharacterized LOC4349232	2.339	1.2256	4.18072e-05	0.000465634	yes	up	7.56	12.89	4.74	23.92	17.65	15.67
gene-LOC4329329	LOC4329329	cytochrome P450 CYP73A100	37.427	5.22602	4.20845e-05	0.000467862	yes	up	0.05	0	0	0.22	1.04	0.65
gene-LOC4345661	LOC4345661	transcription factor CSA-like, transcript variant X1	0.089	-3.48515	4.21222e-05	0.000468065	yes	down	1.18	0.76	0.47	0	0.14	0.06
gene-LOC4337958	LOC4337958	probable cellulose synthase A catalytic subunit 1 [UDP-forming]	3.562	1.83278	4.22995e-05	0.00046982	yes	up	12.12	10.6	5.79	46.46	32	20.36
gene-LOC107280181	LOC107280181	RING-H2 finger protein ATL39	0.347	-1.52895	4.25391e-05	0.000472265	yes	down	3.69	3.27	3.76	1	0.98	1.64
gene-LOC4347337	LOC4347337	putative wall-associated receptor kinase-like 16	0.102	-3.29537	4.29821e-05	0.000476745	yes	down	0.73	0.48	0.45	0	0.04	0.12
gene-LOC4331657	LOC4331657	monooxygenase 2, transcript variant X1	8.769	3.13244	4.36566e-05	0.000483782	yes	up	0.26	0.08	0.04	1.09	1.46	0.74
gene-LOC4325177	LOC4325177	probable indole-3-pyruvate monooxygenase YUCCA10	0.248	-2.01061	4.38243e-05	0.000485418	yes	down	4	2.1	2.1	1.04	0.63	0.33
gene-LOC4343602	LOC4343602	organic cation/carnitine transporter 2	3.469	1.7944	4.44167e-05	0.00049108	yes	up	0.66	0.71	0.3	1.35	2.56	1.77
gene-LOC4344841	LOC4344841	germin-like protein 8-5	0.109	-3.19413	4.44681e-05	0.000491425	yes	down	2.23	1.83	1.77	0.41	0.22	0
gene-LOC4338883	LOC4338883	gibberellin-regulated protein 2	7.239	2.85573	4.45832e-05	0.000492471	yes	up	0.33	0.63	0.1	0.9	3.64	2.88
gene-LOC4347451	LOC4347451	chitinase-like protein 1	2.344	1.22912	4.49518e-05	0.000495864	yes	up	9.9	8.04	4.56	22.78	16.84	11.57
gene-LOC4328384	LOC4328384	formin-like protein 10	0.416	-1.26562	4.65162e-05	0.000511023	yes	down	2.71	1.8	1.62	0.81	0.69	0.99
gene-LOC9270405	LOC9270405	uncharacterized LOC9270405	2.997	1.58339	4.6604e-05	0.000511523	yes	up	2.51	7.17	3.26	14.43	13.7	9.55
gene-LOC4327242	LOC4327242	probable glucuronosyltransferase Os01g0926600	2.305	1.20496	4.74222e-05	0.000520119	yes	up	4.25	3.58	2.89	10.99	7.95	4.99
gene-LOC4330149	LOC4330149	aldehyde dehydrogenase family 3 member F1	2	1.00005	4.90354e-05	0.000536507	yes	up	12.85	19.29	12.42	19.35	37.96	29.5
gene-LOC4337417	LOC4337417	probable polyol transporter 4	0.287	-1.79876	4.94499e-05	0.000540308	yes	down	2.63	1.18	1.29	0.36	0.42	0.65
gene-LOC4350518	LOC4350518	uncharacterized LOC4350518	0.409	-1.2907	5.02357e-05	0.000548399	yes	down	6.77	6.51	5.65	1.93	2.49	3.1
gene-LOC107276835	LOC107276835	glutamate receptor 2.8	0.353	-1.50278	5.03682e-05	0.000549598	yes	down	2.58	1.74	2.36	0.75	0.43	1.15
gene-LOC107277534	LOC107277534	uncharacterized LOC107277534	0.421	-1.24738	5.07924e-05	0.000553727	yes	down	5.61	5.9	3.88	1.91	2.37	2.03
gene-LOC4327723	LOC4327723	probable inactive receptor kinase At2g26730	5.009	2.32448	5.11027e-05	0.000556858	yes	up	0.09	0.17	0.08	0.59	0.59	0.51
gene-LOC4338659	LOC4338659	UDP-D-xylose:L-fucose alpha-1,3-D-xylosyltransferase MGP4	67.829	6.08383	5.1333e-05	0.000558865	yes	up	0	0	0	1.11	0.57	0.56
gene-LOC4343053	LOC4343053	uncharacterized LOC4343053	3.431	1.77865	5.17525e-05	0.000562672	yes	up	1.56	4.12	6.98	10.51	13.83	17.94
gene-LOC4337718	LOC4337718	transcription factor MYB2-like	0.021	-5.58482	5.20924e-05	0.000565859	yes	down	0.98	0.46	0.86	0.05	0	0
gene-LOC4338118	LOC4338118	BURP domain-containing protein 6-like	12.298	3.62033	5.28506e-05	0.000573322	yes	up	0.35	0.19	1.56	12.77	5.52	6.85
gene-LOC4327744	LOC4327744	uncharacterized protein At4g15970, transcript variant X2	0.28	-1.83454	5.39241e-05	0.000583921	yes	down	3.49	1.83	1.95	0.35	0.8	0.83
gene-LOC107277573	LOC107277573	uncharacterized LOC107277573	0.228	-2.13593	5.41544e-05	0.000585628	yes	down	5	3.49	2.01	0.7	0.76	0.87
gene-LOC4338424	LOC4338424	uncharacterized LOC4338424	0.248	-2.01056	5.4929e-05	0.000593208	yes	down	5.71	3.58	3.48	1.04	0.91	1.15
gene-LOC4346156	LOC4346156	glycerophosphodiester phosphodiesterase GDPD1, chloroplastic, transcript variant X1	0.484	-1.04707	5.49981e-05	0.00059369	yes	down	6.4	5.07	6.19	2.86	3.78	2.28
gene-LOC9272377	LOC9272377	choline monooxygenase, chloroplastic, transcript variant X1	0.467	-1.09722	5.58763e-05	0.000602632	yes	down	8.33	12.1	13.32	4.85	3.17	7.16
gene-LOC4326581	LOC4326581	cinnamoyl-CoA reductase-like SNL6	2.347	1.23095	5.62695e-05	0.000606332	yes	up	1.6	2.49	1.84	3.12	5.83	4.59
gene-LOC4347069	LOC4347069	WRKY transcription factor WRKY76-like	0.143	-2.80627	5.78323e-05	0.000621235	yes	down	156.43	94.03	63.69	9.02	7.18	27.9
gene-LOC4338646	LOC4338646	annexin D3	2.208	1.1429	5.85492e-05	0.000628657	yes	up	26.29	29.91	12.83	37.29	64.61	46.74
gene-LOC4344279	LOC4344279	uncharacterized LOC4344279	0.175	-2.51308	5.88353e-05	0.000630889	yes	down	182.71	53.84	126.48	10.97	18.83	32.66
gene-LOC4351642	LOC4351642	uncharacterized LOC4351642	3.053	1.61008	5.905e-05	0.00063207	yes	up	1.47	2.69	1.27	4.18	5.59	6.34
gene-LOC4344783	LOC4344783	anthocyanin 5-aromatic acyltransferase	6.483	2.69662	5.97155e-05	0.000638347	yes	up	0.24	0.18	0.02	1.17	1.07	0.55
gene-LOC4326886	LOC4326886	PLASMODESMATA CALLOSE-BINDING PROTEIN 3	5.768	2.52813	6.00484e-05	0.000641338	yes	up	0.14	0.36	0.39	1.58	2.47	0.93
gene-LOC107275971	LOC107275971	uncharacterized LOC107275971, transcript variant X1	0.177	-2.49999	6.23229e-05	0.00066358	yes	down	0.25	0.2	0.25	0.05	0.05	0.03
gene-LOC9268218	LOC9268218	-	3.946	1.98027	6.32409e-05	0.000672762	yes	up	2.92	11.05	3.68	22.73	23.56	22.19
gene-LOC107275292	LOC107275292	protein NRT1/ PTR FAMILY 4.5, transcript variant X1	0.351	-1.51096	6.34764e-05	0.000674971	yes	down	1.35	1.34	1.52	0.37	0.44	0.57
gene-LOC4351366	LOC4351366	glutathione transferase GST 23	0.375	-1.41458	6.40406e-05	0.000679697	yes	down	22.6	24.31	22.8	6.35	8.7	10.52
gene-LOC4340334	LOC4340334	NADPH-dependent aldehyde reductase-like protein, chloroplastic	0.234	-2.09706	6.52921e-05	0.000691844	yes	down	2.84	1.57	3.03	0.25	0.48	0.95
gene-LOC9271451	LOC9271451	UDP-glucuronate:xylan alpha-glucuronosyltransferase 1	2.538	1.34371	6.57216e-05	0.00069609	yes	up	1.25	0.93	0.86	1.59	2.51	3.4
gene-LOC4349097	LOC4349097	cytochrome P450 84A1	0.268	-1.90062	6.57673e-05	0.00069627	yes	down	3.71	1.87	1.62	0.49	0.35	1.04
gene-LOC112937449	LOC112937449	uncharacterized LOC112937449, transcript variant X1	0.29	-1.7878	6.61801e-05	0.000700028	yes	down	1.03	1.06	0.48	0.15	0.23	0.34
gene-LOC4351076	LOC4351076	uncharacterized LOC4351076	0.475	-1.07365	6.63376e-05	0.000701149	yes	down	14.24	15.03	10.95	7.97	3.87	6.8
gene-LOC107276400	LOC107276400	putative cellulose synthase A catalytic subunit 11 [UDP-forming]	0.398	-1.32834	6.63441e-05	0.000701149	yes	down	1.42	1.32	1.41	0.61	0.47	0.47
gene-LOC4337725	LOC4337725	peroxidase 2	2.447	1.29081	6.66202e-05	0.000703453	yes	up	5.71	4.82	2.22	12.83	9.43	8.12
gene-LOC4350779	LOC4350779	disease resistance protein Pik-2-like	7.235	2.85492	6.68611e-05	0.000705688	yes	up	0.02	0.05	0.04	0.17	0.21	0.38
gene-LOC4339339	LOC4339339	uncharacterized LOC4339339	66.268	6.05024	6.69353e-05	0.000705856	yes	up	0	0	0	0.4	0.31	0.77
gene-LOC4343032	LOC4343032	cytochrome P450 709B1	13.548	3.75999	6.72774e-05	0.000708536	yes	up	0.03	0.22	0	0.86	2.03	0.32
gene-LOC4347857	LOC4347857	wall-associated receptor kinase 2	0.076	-3.71292	6.84106e-05	0.000719531	yes	down	0.64	0.44	0.29	0.09	0.02	0
gene-LOC4328340	LOC4328340	tyrosine-sulfated glycopeptide receptor 1	0.282	-1.82695	7.03601e-05	0.000737512	yes	down	0.85	0.51	0.9	0.26	0.24	0.12
gene-LOC4337468	LOC4337468	E3 ubiquitin-protein ligase PUB23	0.017	-5.87169	7.10936e-05	0.000744191	yes	down	0.46	0.31	0.39	0	0	0
gene-LOC107278632	LOC107278632	uncharacterized LOC107278632	0.263	-1.92473	7.14784e-05	0.000746926	yes	down	12.29	6.25	5.17	1.91	2.9	1.27
gene-LOC4337805	LOC4337805	uncharacterized LOC4337805	0.484	-1.04641	7.17856e-05	0.000749813	yes	down	5.73	4.51	4.12	2.63	2.23	1.93
gene-LOC4347499	LOC4347499	UDP-glucuronate 4-epimerase 6	0.48	-1.05979	7.24946e-05	0.000756238	yes	down	24.11	11.61	12.97	8.2	7.28	7.34
gene-LOC4331833	LOC4331833	protein TIFY 11c-like	5.901	2.56087	7.38406e-05	0.000768953	yes	up	15.02	20.95	6.34	36.36	102.78	105.17
gene-LOC4326992	LOC4326992	probable receptor-like protein kinase At5g18500	5.027	2.32961	7.39059e-05	0.000769302	yes	up	0.18	0.12	0.28	1.4	1	0.46
gene-LOC4352728	LOC4352728	CBL-interacting protein kinase 4-like	0.297	-1.74947	7.41198e-05	0.000771196	yes	down	10.25	4.88	3.45	1.4	2.8	1.19
gene-LOC107279888	LOC107279888	RING-H2 finger protein ATL74	0.481	-1.0551	7.47237e-05	0.000776812	yes	down	7.99	6.41	5.56	3.43	3.05	2.89
gene-LOC4332981	LOC4332981	3-ketoacyl-CoA synthase 12	0.19	-2.39673	7.62971e-05	0.000792487	yes	down	1.97	2.33	0.57	0.36	0.13	0.41
gene-LOC4325431	LOC4325431	uncharacterized LOC4325431	0.488	-1.03447	7.70944e-05	0.000799738	yes	down	50.37	29.43	45.31	15.96	16.44	27.31
gene-LOC4333054	LOC4333054	horcolin	2.769	1.46944	7.73591e-05	0.00080214	yes	up	4.3	2.43	2.29	8.17	10.68	5.44
gene-LOC4347838	LOC4347838	NADPH--cytochrome P450 reductase	2.174	1.12039	7.75195e-05	0.000803459	yes	up	1.01	0.9	0.73	1.77	1.79	2.04
gene-LOC4334132	LOC4334132	protein PYRICULARIA ORYZAE RESISTANCE 21, transcript variant X1	2.344	1.22921	7.77836e-05	0.000805676	yes	up	1.92	3.85	2.8	7.96	6.15	5.44
gene-LOC4329826	LOC4329826	lecithin-cholesterol acyltransferase-like 1	3.315	1.7288	7.78e-05	0.000805676	yes	up	0.43	1.43	0.68	3.55	2.37	2.29
gene-LOC4347684	LOC4347684	probable serine/threonine-protein kinase PBL19	0.453	-1.141	7.82355e-05	0.00080984	yes	down	14.47	8.53	7.04	4.54	5.05	3.71
gene-LOC107275306	LOC107275306	senescence-specific cysteine protease SAG39-like	0.014	-6.17422	7.8482e-05	0.000812044	yes	down	2.69	0.54	4.19	0	0	0
gene-LOC4333114	LOC4333114	COBRA-like protein 5	4.214	2.07529	7.85597e-05	0.0008125	yes	up	0.27	0.32	0.24	1.81	0.73	0.85
gene-LOC4332136	LOC4332136	probable receptor-like serine/threonine-protein kinase At4g34500	2.869	1.5206	7.8835e-05	0.000813608	yes	up	0.6	1.07	0.52	2.35	2.13	1.63
gene-LOC4338097	LOC4338097	obtusifoliol 14-alpha demethylase	24.043	4.58754	7.89519e-05	0.000814467	yes	up	0.29	0.14	0.03	0.57	5.84	4.16
gene-LOC4334571	LOC4334571	CASP-like protein 4B3	0.347	-1.52722	7.90671e-05	0.000815308	yes	down	4.7	4.71	3.17	1.69	1.06	1.36
gene-LOC4327209	LOC4327209	proline-rich protein 36	2.071	1.05059	7.92592e-05	0.000816941	yes	up	1.7	2.11	1.28	4.14	3.69	2.41
gene-LOC4348380	LOC4348380	uncharacterized LOC4348380	0.242	-2.0464	7.94194e-05	0.000818243	yes	down	1.86	2.76	4.4	0.46	0.38	1.73
gene-LOC4341405	LOC4341405	ABC transporter A family member 8	0.415	-1.26789	8.06807e-05	0.00082912	yes	down	1.84	1.56	1.77	0.92	0.44	0.74
gene-LOC107278405	LOC107278405	DNA-directed RNA polymerase V subunit 7	0.458	-1.12617	8.3212e-05	0.000854044	yes	down	4.4	4.1	5.34	2.52	2.1	2.64
gene-LOC4339444	LOC4339444	protein IQ-DOMAIN 31	2.137	1.09579	8.36185e-05	0.000857488	yes	up	3.25	2.92	4.99	10.13	7.57	5.51
gene-LOC4341277	LOC4341277	dentin sialophosphoprotein	2.985	1.57779	8.376e-05	0.000858212	yes	up	0.71	0.58	0.53	1.91	1.27	2.1
gene-LOC107280737	LOC107280737	uncharacterized LOC107280737	0.017	-5.87354	8.40064e-05	0.000860372	yes	down	0.22	0.26	0.12	0	0	0
gene-LOC4326515	LOC4326515	cytokinin dehydrogenase 4-like	2.265	1.17959	8.41624e-05	0.000861605	yes	up	1.79	1.13	1.51	3.03	4.27	2.5
gene-LOC4335390	LOC4335390	germin-like protein 8-14	0.375	-1.41354	8.52126e-05	0.000871251	yes	down	16.3	13.72	11.15	4.16	2.72	8.23
gene-LOC4338566	LOC4338566	thiamine pyrophosphokinase 3-like	0.448	-1.15792	8.88173e-05	0.000906574	yes	down	21.87	10.92	10.92	5.6	6.41	7.17
gene-LOC4351960	LOC4351960	disease resistance protein Pik-2-like, transcript variant X2	2.36	1.23853	8.89951e-05	0.000908006	yes	up	1.34	1.39	0.85	1.82	2.47	3.69
gene-LOC9272081	LOC9272081	uncharacterized LOC9272081	0.332	-1.59235	8.99058e-05	0.00091691	yes	down	12.11	9.49	7.39	5	2.61	1.73
gene-LOC4352846	LOC4352846	phytoene synthase 2, chloroplastic	2.628	1.39395	9.11377e-05	0.000929083	yes	up	4.34	4.51	2.52	5.87	15.32	7.92
gene-LOC107276806	LOC107276806	putative disease resistance protein RGA4	0.491	-1.02594	9.22509e-05	0.000939638	yes	down	1.52	1.35	1.79	0.84	0.58	0.81
gene-LOC4331629	LOC4331629	WAT1-related protein At2g39510	0.475	-1.07324	9.30861e-05	0.000946154	yes	down	32.91	27.4	30.27	7.64	14.13	20.31
gene-LOC4344340	LOC4344340	probable serine/threonine-protein kinase PBL2	0.328	-1.60832	9.31511e-05	0.00094632	yes	down	2.15	2.96	3.33	0.52	0.71	1.46
gene-LOC112938683	LOC112938683	uncharacterized LOC112938683	0.378	-1.4048	9.42414e-05	0.000955488	yes	down	3.16	1.99	2.23	1.1	0.84	0.76
gene-LOC4343322	LOC4343322	anthocyanidin 3-O-glucosyltransferase 2	3.575	1.83808	9.45591e-05	0.000957906	yes	up	0.13	0.55	0.55	1.39	1.29	1.62
gene-LOC9272502	LOC9272502	putative disease resistance protein RGA3	0.493	-1.01925	9.58508e-05	0.000968963	yes	down	3.27	3.55	3.01	1.05	1.75	1.91
gene-LOC107276820	LOC107276820	abscisic acid receptor PYL4	0.061	-4.02632	9.77689e-05	0.000986292	yes	down	1.14	0.48	0.94	0	0.15	0
gene-LOC4343677	LOC4343677	O-fucosyltransferase 36	2.24	1.16366	9.89431e-05	0.000997721	yes	up	2.35	2.73	1.94	7.18	4.64	3.5
gene-LOC4324329	LOC4324329	stress protein DDR48, transcript variant X2	0.226	-2.14297	0.000102059	0.00102529	yes	down	2.3	4.38	2.66	0.28	0.34	1.44
gene-LOC107276827	LOC107276827	G-type lectin S-receptor-like serine/threonine-protein kinase LECRK1	2.896	1.53403	0.000103164	0.00103468	yes	up	0.44	0.79	0.29	1.66	1.09	1.55
gene-LOC4339106	LOC4339106	expansin-A4-like	0.193	-2.37184	0.000103793	0.00103904	yes	down	1.27	1.56	1.2	0.15	0.43	0.18
gene-LOC107277552	LOC107277552	RING-H2 finger protein ATL64	0.406	-1.29958	0.000104103	0.00104107	yes	down	5.88	3.79	5.96	1.87	1.43	2.91
gene-LOC9272063	LOC9272063	uncharacterized LOC9272063, transcript variant X1	0.436	-1.19786	0.00010451	0.00104471	yes	down	12.38	10.3	13.68	5.43	2.93	7
gene-LOC4346253	LOC4346253	protein DETOXIFICATION 33	5.57	2.47764	0.000105039	0.00104914	yes	up	0.21	0.13	0.15	0.86	1.32	0.44
gene-LOC4336854	LOC4336854	protein NRT1/ PTR FAMILY 8.3	0.332	-1.59149	0.000105967	0.00105753	yes	down	1.45	1.41	1.26	0.24	0.52	0.56
gene-LOC4347545	LOC4347545	beta-glucosidase 31-like	3.365	1.75046	0.000106141	0.00105883	yes	up	23.16	22.85	9.59	52.24	80.9	49.26
gene-LOC9266848	LOC9266848	uncharacterized LOC9266848, transcript variant X1	6.461	2.69178	0.0001063	0.00105998	yes	up	0.16	0.16	0.15	1.46	1.03	0.4
gene-LOC4335218	LOC4335218	uncharacterized LOC4335218	0.486	-1.04111	0.000106851	0.00106503	yes	down	19.59	32.19	21.08	13.9	7.39	13.18
gene-LOC9270654	LOC9270654	testis-specific gene A8 protein	0.459	-1.12448	0.000108613	0.00108126	yes	down	23.28	18.43	9.91	7.56	7.05	8.51
gene-LOC4347685	LOC4347685	endoglucanase 24-like	2.728	1.4477	0.000109249	0.00108601	yes	up	2.46	3	1.29	9.08	5.07	3.71
gene-LOC112936134	LOC112936134	G-type lectin S-receptor-like serine/threonine-protein kinase At1g11330	3.84	1.94099	0.00010927	0.00108601	yes	up	0.47	0.47	0.14	1.02	2	1.01
gene-LOC4334484	LOC4334484	protein YLS3	2.153	1.10663	0.000111638	0.00110365	yes	up	2.6	5.79	4.32	8.64	8.85	9.14
gene-LOC9269230	LOC9269230	receptor kinase-like protein Xa21, transcript variant X1	0.306	-1.70829	0.000116873	0.00114883	yes	down	0.54	0.79	1.14	0.2	0.24	0.29
gene-LOC4344848	LOC4344848	putative disease resistance RPP13-like protein 3	2.222	1.15202	0.000119711	0.00117434	yes	up	2.53	2.89	1.46	3.19	5.47	7.35
gene-LOC4333380	LOC4333380	uncharacterized LOC4333380	0.058	-4.1174	0.00012041	0.00117869	yes	down	1.04	0.38	0.35	0	0	0.1
gene-LOC4340477	LOC4340477	2-hydroxyisoflavanone dehydratase	2.05	1.03531	0.000120496	0.00117869	yes	up	6.53	4.28	3.39	10.34	9.73	8.28
gene-LOC4324625	LOC4324625	cellulose synthase A catalytic subunit 4 [UDP-forming]-like	35.2	5.13752	0.000120682	0.00117957	yes	up	0	0.31	0.08	6.46	4.54	2.32
gene-LOC4329279	LOC4329279	uncharacterized LOC4329279	0.424	-1.23665	0.000121092	0.00118261	yes	down	2.29	1.87	1.37	0.74	0.68	0.86
gene-LOC4335096	LOC4335096	cytochrome P450 99A2-like	0.352	-1.50704	0.00012579	0.00122652	yes	down	2.5	1.46	2	0.81	0.48	0.76
gene-LOC107278768	LOC107278768	uncharacterized LOC107278768, transcript variant X2	0.275	-1.86291	0.000126183	0.00122978	yes	down	18.83	9.25	6.82	3.25	3.6	2.56
gene-LOC4341509	LOC4341509	aspartyl protease family protein At5g10770, transcript variant X1	0.195	-2.35675	0.000127304	0.00123928	yes	down	1.04	0.68	0.7	0.19	0.08	0.2
gene-LOC4348259	LOC4348259	uncharacterized LOC4348259	43.594	5.44606	0.000130448	0.00126734	yes	up	0	0.04	0	0.54	0.78	0.36
gene-LOC4324580	LOC4324580	protein DJ-1 homolog B	0.087	-3.52857	0.000133885	0.00129812	yes	down	0.58	0.7	0.73	0.04	0.13	0
gene-LOC4340145	LOC4340145	uncharacterized LOC4340145	0.482	-1.05149	0.000136616	0.00132142	yes	down	47.84	19.73	37.41	14.27	17.78	17.47
gene-LOC107281986	LOC107281986	uncharacterized LOC107281986, transcript variant X1	0.332	-1.58899	0.000137215	0.00132616	yes	down	2.56	2.46	3.84	1.29	1	1.09
gene-LOC9270900	LOC9270900	noroxomaritidine synthase	2.419	1.27417	0.000137955	0.00133278	yes	up	4.88	12.33	4.8	22.55	15.86	13.2
gene-LOC4349633	LOC4349633	probable serine/threonine-protein kinase PBL8, transcript variant X2	2.203	1.13976	0.00013813	0.0013334	yes	up	3.96	6.22	3.95	10.08	9.39	9.18
gene-LOC4343260	LOC4343260	7-deoxyloganetic acid glucosyltransferase	2.233	1.1592	0.000138557	0.00133607	yes	up	1.84	2.86	1.3	4	4.78	4.23
gene-LOC4336763	LOC4336763	putative RING-H2 finger protein ATL50	0.442	-1.17933	0.000139709	0.00134596	yes	down	11.82	14.28	12.92	2.83	7.79	6.14
gene-LOC4343958	LOC4343958	zinc finger BED domain-containing protein RICESLEEPER 2-like	0.385	-1.37762	0.000140821	0.00135488	yes	down	1.96	1.53	1.27	0.4	0.74	0.65
gene-LOC4330786	LOC4330786	24.1 kDa heat shock protein, mitochondrial-like, transcript variant X1	2.127	1.08883	0.000142175	0.00136699	yes	up	11.25	5.1	7.09	16.17	19.24	13.22
gene-LOC4338976	LOC4338976	uncharacterized LOC4338976	0.473	-1.0814	0.000144147	0.0013843	yes	down	12.53	15.38	24.33	6.98	6.64	10.44
gene-LOC4329525	LOC4329525	uncharacterized protein At4g22758	2.101	1.07098	0.000144994	0.00139106	yes	up	18.8	18.76	8.07	27.28	32.49	33.74
gene-LOC4330933	LOC4330933	18.6 kDa class III heat shock protein-like	4.221	2.07751	0.000145236	0.00139255	yes	up	0.3	0.51	0.55	1.72	2.17	1.68
gene-LOC4343512	LOC4343512	uncharacterized LOC4343512, transcript variant X1	0.193	-2.37156	0.000146553	0.00140406	yes	down	0.43	0.44	0.4	0.03	0.07	0.13
gene-LOC9271269	LOC9271269	aspartyl protease family protein At5g10770-like	102.117	6.67408	0.000147539	0.00141184	yes	up	0.13	0	2.78	63.44	108.43	102.88
gene-LOC4329932	LOC4329932	(+)-neomenthol dehydrogenase	3.008	1.58859	0.000147808	0.00141329	yes	up	2.06	1.32	1.23	1.84	4.61	4.41
gene-LOC4340486	LOC4340486	putative 12-oxophytodienoate reductase 4	2.363	1.24078	0.000148765	0.00142076	yes	up	4.18	6.53	2.28	12.06	8.76	9.04
gene-LOC4336272	LOC4336272	cytochrome b561 and DOMON domain-containing protein At3g07570	4.577	2.19429	0.000148953	0.00142199	yes	up	0.22	0.36	0.07	0.97	0.98	0.93
gene-LOC4350731	LOC4350731	receptor-like protein EIX2	0.426	-1.23233	0.000152699	0.00145431	yes	down	1.07	0.91	1.17	0.4	0.48	0.42
gene-LOC4337397	LOC4337397	uncharacterized LOC4337397	0.369	-1.43942	0.000153951	0.0014645	yes	down	3.43	2.28	1.46	0.86	0.62	0.96
gene-LOC4337101	LOC4337101	anthocyanidin reductase ((2S)-flavan-3-ol-forming)	0.434	-1.20375	0.000155083	0.00147354	yes	down	6.44	6.5	5.03	2.85	1.48	3.3
gene-LOC107278345	LOC107278345	uncharacterized LOC107278345	7.927	2.98679	0.000159804	0.00151304	yes	up	0.04	0.06	0.01	0.18	0.24	0.36
gene-LOC4343383	LOC4343383	protein DETOXIFICATION 40	2.797	1.48406	0.000159983	0.00151414	yes	up	0.52	0.83	0.7	2.53	1.77	1.29
gene-LOC4325063	LOC4325063	transcription factor LG2-like, transcript variant X1	0.421	-1.24649	0.000161908	0.00152997	yes	down	3.29	3.98	3.88	0.78	1.65	2.09
gene-LOC9268807	LOC9268807	tryptophan synthase alpha chain	20.443	4.35357	0.000162494	0.0015349	yes	up	0.76	0.19	0.07	1.3	9.65	9.6
gene-LOC9266878	LOC9266878	RING-H2 finger protein ATL73	0.063	-3.98443	0.000163061	0.00153966	yes	down	2.37	1.41	0.46	0	0.13	0.13
gene-LOC4340625	LOC4340625	G-type lectin S-receptor-like serine/threonine-protein kinase SD2-5	40.649	5.34514	0.000163136	0.00153977	yes	up	0.03	0	0	0.33	0.27	0.39
gene-LOC4341057	LOC4341057	-	2.885	1.52846	0.000165897	0.00156217	yes	up	0.91	1.28	1.42	6.22	2.94	4.15
gene-LOC4352722	LOC4352722	auxin-responsive protein IAA31-like	0.297	-1.74984	0.000167456	0.00157475	yes	down	3.75	3.9	1.94	0.5	1.45	0.81
gene-LOC4339688	LOC4339688	forkhead box protein L2	0.126	-2.99147	0.000167494	0.00157475	yes	down	7.19	2.15	0.93	0.49	0.34	0.44
gene-LOC4334174	LOC4334174	lamin-like protein	2.163	1.11271	0.000168844	0.0015856	yes	up	2.9	2.54	2.96	6.69	5.56	5.46
gene-LOC107281498	LOC107281498	uncharacterized LOC107281498	0.257	-1.9609	0.000168968	0.00158615	yes	down	3.14	1.71	1.06	0.81	0.46	0.21
gene-LOC4340455	LOC4340455	WAT1-related protein At1g21890	0.04	-4.62918	0.000169457	0.00159	yes	down	0.9	1.77	0.09	0.08	0.03	0
gene-LOC4342464	LOC4342464	probable carboxylesterase 15	0.283	-1.81951	0.000170494	0.00159799	yes	down	1.31	1.97	1.23	0.41	0.32	0.51
gene-LOC4331114	LOC4331114	transcriptional corepressor LEUNIG_HOMOLOG	2.116	1.08103	0.000171669	0.00160776	yes	up	0.71	0.8	1.15	2.04	1.81	1.65
gene-LOC4330501	LOC4330501	galactan beta-1,4-galactosyltransferase GALS1	2.409	1.26831	0.000172666	0.00161522	yes	up	1.07	1.24	0.51	2.26	2.01	2.36
gene-LOC4345613	LOC4345613	annexin D5	0.32	-1.64396	0.000173358	0.00162107	yes	down	5.58	2.8	2.79	0.67	1.54	1.26
gene-LOC4343917	LOC4343917	E3 ubiquitin-protein ligase EL5-like	0.128	-2.96461	0.000174555	0.001631	yes	down	1.06	1.37	0.88	0	0.27	0.14
gene-LOC4327183	LOC4327183	cytochrome P450 71A1	0.412	-1.27997	0.000174911	0.0016337	yes	down	6.33	6.68	9.64	2.77	1.63	4.71
gene-LOC4343503	LOC4343503	cysteine-rich receptor-like protein kinase 10, transcript variant X1	0.393	-1.34646	0.000175012	0.001634	yes	down	1.9	2.1	1.82	0.93	0.93	0.4
gene-LOC9269067	LOC9269067	vacuolar cation/proton exchanger 1c-like, transcript variant X1	2.487	1.31412	0.000176793	0.00164872	yes	up	1.66	1.12	1.99	5.43	2.64	3.18
gene-LOC4342114	LOC4342114	chitinase 3-like	0.299	-1.74262	0.000177673	0.00165502	yes	down	3.05	3.15	2.52	0.95	0.34	1.26
gene-LOC9267813	LOC9267813	uncharacterized LOC9267813	0.418	-1.25701	0.000179	0.0016661	yes	down	3.3	2.38	3.6	1.21	1.41	1.17
gene-LOC4335932	LOC4335932	protein NRT1/ PTR FAMILY 4.4	0.448	-1.15856	0.000179093	0.00166632	yes	down	2.82	1.74	2.51	0.84	1.02	1.23
gene-LOC112937851	LOC112937851	uncharacterized LOC112937851	0.228	-2.13503	0.000180419	0.00167672	yes	down	7.36	6.63	3.45	1.73	0.76	1.41
gene-LOC4344198	LOC4344198	momilactone A synthase-like	5.25	2.39242	0.000180952	0.00168103	yes	up	0.25	1.29	0.22	2.15	4.59	2.24
gene-LOC4339885	LOC4339885	ent-kaurenoic acid oxidase-like	0.461	-1.11789	0.00018419	0.00170457	yes	down	3.5	3.63	3.98	1.75	1.05	2.2
gene-LOC4333984	LOC4333984	transcription factor bHLH74, transcript variant X1	2.009	1.00653	0.000184493	0.00170607	yes	up	2.33	2.81	2.54	4.29	4.27	6.77
gene-LOC4325786	LOC4325786	UPF0481 protein At3g47200, transcript variant X1	2.529	1.33858	0.000185012	0.00171022	yes	up	8.57	4.36	2.57	10.22	16.58	11.76
gene-LOC9271441	LOC9271441	arabinogalactan protein 1-like	3.533	1.821	0.000185885	0.00171631	yes	up	0.79	1.03	0.41	3.2	2.8	1.65
gene-LOC4334379	LOC4334379	probable carboxylesterase 15	7.887	2.97944	0.000186063	0.0017173	yes	up	2.1	1.59	0.35	4.71	13.86	12.59
gene-LOC4351046	LOC4351046	glutaredoxin-C10-like	0.173	-2.53201	0.000186548	0.00172112	yes	down	7.53	2.51	14.48	1.12	0.49	2.54
gene-LOC4333181	LOC4333181	pyruvate, phosphate dikinase 2-like, transcript variant X1	0.174	-2.52438	0.000193345	0.00178043	yes	down	0.89	0.39	2.9	0.15	0.14	0.44
gene-LOC4352116	LOC4352116	AAA-ATPase ASD, mitochondrial, transcript variant X2	0.258	-1.95699	0.000194665	0.00178918	yes	down	14.8	23.94	20.41	3.97	2.57	8.53
gene-LOC4338644	LOC4338644	annexin D4	4.074	2.02656	0.000198332	0.0018215	yes	up	31.31	30.25	9.97	67.43	123.43	93.77
gene-LOC4343614	LOC4343614	anthocyanidin 3-O-glucosyltransferase 2	0.267	-1.90725	0.000199178	0.00182858	yes	down	1.32	1.05	1.04	0.17	0.3	0.4
gene-LOC9272115	LOC9272115	uncharacterized LOC9272115	0.157	-2.66939	0.000206064	0.00188536	yes	down	37.33	44.74	69.52	3.66	3.92	15.73
gene-LOC4347977	LOC4347977	probable NAD(P)H-dependent oxidoreductase 1	2.046	1.03253	0.000209058	0.00190914	yes	up	2.71	3.87	4.94	7.23	6.01	9.74
gene-LOC107276313	LOC107276313	cytochrome P450 89A2	0.401	-1.31764	0.000214042	0.00195024	yes	down	2.04	3.24	2.72	0.84	0.83	1.45
gene-LOC112937378	LOC112937378	uncharacterized LOC112937378	0.16	-2.64472	0.000216885	0.00197095	yes	down	5.01	1.93	4.96	0.36	0.36	1.14
gene-LOC4349123	LOC4349123	methionine gamma-lyase	2.923	1.54751	0.000217906	0.00197874	yes	up	53.6	53.37	21.08	123.79	127.36	113.87
gene-LOC4328023	LOC4328023	probable receptor-like protein kinase At1g33260	2.28	1.18888	0.000221048	0.00200351	yes	up	1.85	4.45	2.23	6.5	5.49	6.93
gene-LOC4340010	LOC4340010	glucan endo-1,3-beta-glucosidase 14	39.382	5.29945	0.000222062	0.00201195	yes	up	0	0	0.03	0.4	0.54	0.3
gene-LOC4326208	LOC4326208	ADP-ribosylation factor 2-like, transcript variant X1	7.195	2.84702	0.000223393	0.00202174	yes	up	0.25	0.13	0.19	1.67	1.14	0.98
gene-LOC107277191	LOC107277191	uncharacterized LOC107277191, transcript variant X1	0.319	-1.6462	0.000227975	0.00206089	yes	down	5.47	3.02	2.86	0.89	1.16	1.43
gene-LOC4326930	LOC4326930	salicylate carboxymethyltransferase	0.419	-1.25552	0.000228443	0.00206435	yes	down	4.35	7.35	5.23	1.22	2.72	2.95
gene-LOC4329453	LOC4329453	heavy metal-associated isoprenylated plant protein 7	2.517	1.33187	0.00022948	0.00207218	yes	up	2.21	3.4	4.73	13.12	5.81	6.18
gene-LOC4338611	LOC4338611	lichenase-2	0.093	-3.42051	0.000231775	0.00209133	yes	down	5.77	9.53	11.1	0.39	0.17	1.84
gene-LOC4338137	LOC4338137	glycine-rich RNA-binding protein GRP2A	8.37	3.0652	0.000235858	0.00212421	yes	up	0.88	7.34	2.42	21.01	24.84	40.74
gene-LOC4346085	LOC4346085	auxin-induced in root cultures protein 12	0.301	-1.73317	0.000238791	0.00214903	yes	down	3.76	2.82	2.11	0.34	1.27	0.92
gene-LOC4332572	LOC4332572	probable galacturonosyltransferase-like 7	2.05	1.0353	0.00024203	0.00217482	yes	up	5.31	5.27	4.07	14.4	8.44	6.36
gene-LOC4348304	LOC4348304	flavonoid 3'-monooxygenase CYP75B3-like	2.305	1.20463	0.000242106	0.00217482	yes	up	5.23	3.42	2.02	6.98	10.47	6.54
gene-LOC4329591	LOC4329591	U-box domain-containing protein 27	2.443	1.28889	0.000244191	0.00219192	yes	up	2.01	1.72	0.83	3.59	4.29	2.97
gene-LOC4344587	LOC4344587	protein LOL4-like	0.295	-1.76349	0.00024679	0.00221196	yes	down	7.44	6.7	13.05	0.88	2.18	4.76
gene-LOC4351277	LOC4351277	probable receptor-like protein kinase At5g18500, transcript variant X2	2.272	1.18399	0.000248613	0.00222418	yes	up	0.83	1.3	1.44	3.5	2.19	2.08
gene-LOC4347287	LOC4347287	tuliposide A-converting enzyme b1, amyloplastic	0.3	-1.73892	0.000252075	0.00225266	yes	down	66.27	24.98	26.62	11.34	11.84	11.39
gene-LOC9269911	LOC9269911	zingiberene synthase-like	73.133	6.19245	0.000254005	0.00226739	yes	up	0.03	3.89	0.09	19.23	134.19	129.65
gene-LOC9272532	LOC9272532	uncharacterized LOC9272532, transcript variant X1	3.032	1.60039	0.000256064	0.00228408	yes	up	0.48	1.39	0.82	3.05	2.39	2.41
gene-LOC4351830	LOC4351830	uncharacterized LOC4351830	5.357	2.42154	0.000256232	0.00228475	yes	up	0.15	0.32	0.18	1.18	1.13	1.06
gene-LOC4339951	LOC4339951	aspartyl protease family protein At5g10770, transcript variant X2	60.519	5.91931	0.000257708	0.00229537	yes	up	0	0	0	0.1	0.56	0.2
gene-LOC9266054	LOC9266054	probable F-box protein At2g36090	0.267	-1.90713	0.00026892	0.00237946	yes	down	2.14	1.89	1.46	0.51	0.22	0.69
gene-LOC9271540	LOC9271540	cytochrome P450 94C1	2.179	1.12358	0.000273321	0.00241135	yes	up	5.14	6.93	3.01	7.19	11.29	13.54
gene-LOC4344169	LOC4344169	haloacid dehalogenase-like hydrolase domain-containing protein 3	2.196	1.13491	0.00027637	0.00243558	yes	up	2.77	2.45	2.05	5.04	6.9	3.69
gene-LOC4342551	LOC4342551	low molecular mass early light-inducible protein HV60, chloroplastic	6.174	2.62627	0.00027695	0.0024398	yes	up	0.33	0.43	0.05	2.31	1.52	0.99
gene-LOC9269280	LOC9269280	jasmonate O-methyltransferase, transcript variant X3	2.968	1.56968	0.000280079	0.00246288	yes	up	0.68	0.82	0.31	1.14	2	2.07
gene-LOC4324648	LOC4324648	bidirectional sugar transporter SWEET3b, transcript variant X1	2.977	1.57406	0.000280575	0.00246635	yes	up	0.74	1.75	0.97	2.39	4.22	3.43
gene-LOC107279289	LOC107279289	probable L-type lectin-domain containing receptor kinase VII.2, transcript variant X1	0.404	-1.30778	0.000285758	0.00250827	yes	down	2.36	1.87	1.69	0.81	0.69	0.77
gene-LOC4324759	LOC4324759	uncharacterized LOC4324759	2.904	1.53786	0.000286213	0.00251134	yes	up	0.46	0.53	0.35	1.67	1.38	0.74
gene-LOC107279437	LOC107279437	uncharacterized LOC107279437	0.393	-1.3462	0.000286589	0.00251373	yes	down	6.41	8.03	10.12	3.82	2.39	3.22
gene-LOC4332998	LOC4332998	serine carboxypeptidase 24	4.379	2.13075	0.000287149	0.00251754	yes	up	0.54	0.09	0.35	1.77	0.97	1.46
gene-LOC4347994	LOC4347994	acetylserotonin O-methyltransferase 2-like	69.846	6.12611	0.000288222	0.00252348	yes	up	0	0	0	0.04	0.94	0.35
gene-LOC4339878	LOC4339878	WAT1-related protein At3g30340	0.173	-2.52794	0.000289167	0.00252992	yes	down	1.04	1.92	0.63	0.09	0.23	0.28
gene-LOC4331042	LOC4331042	heparanase-like protein 3, transcript variant X2	2.139	1.0972	0.000292173	0.00255345	yes	up	0.99	1.83	1.15	2.86	2.43	3.02
gene-LOC4329464	LOC4329464	bidirectional sugar transporter SWEET15-like	55.884	5.80436	0.000294493	0.00257002	yes	up	0	0	0	0.61	0.18	0.22
gene-LOC4327804	LOC4327804	probable cation transporter HKT3	0.142	-2.81664	0.000294815	0.00257104	yes	down	0.6	0.78	0.34	0.06	0.13	0.05
gene-LOC4332831	LOC4332831	alpha-humulene synthase	8.751	3.12938	0.00029493	0.00257104	yes	up	4.23	15.44	2.74	29.92	106.52	54.6
gene-LOC9269933	LOC9269933	protein trichome birefringence-like 21	7.709	2.94652	0.000300485	0.00261382	yes	up	0.03	0.06	0.13	0.61	0.56	0.49
gene-LOC4326969	LOC4326969	peroxidase 1, transcript variant X1	2.628	1.39387	0.000302816	0.00262843	yes	up	0.88	0.62	0.96	1.98	2.54	1.78
gene-LOC107275808	LOC107275808	S-type anion channel SLAH4	0.203	-2.30365	0.000304662	0.00264255	yes	down	1.46	0.86	1.59	0.18	0.45	0.13
gene-LOC4339388	LOC4339388	UDP-glycosyltransferase 13	15.257	3.93136	0.000312541	0.0027041	yes	up	0.06	0.05	0	0.26	1.06	0.3
gene-LOC4334397	LOC4334397	type IV inositol polyphosphate 5-phosphatase 7, transcript variant X2	0.19	-2.39969	0.000313191	0.00270876	yes	down	0.32	0.47	0.46	0.12	0.07	0.05
gene-LOC4327550	LOC4327550	tubulin beta-4 chain-like	2.226	1.15428	0.000315179	0.00272401	yes	up	15.95	9.41	6.41	29.91	23.9	15.11
gene-LOC112936645	LOC112936645	uncharacterized LOC112936645	0.036	-4.78277	0.000318171	0.00274791	yes	down	5.52	0.87	2.28	0	0.16	0.15
gene-LOC107280352	LOC107280352	uncharacterized LOC107280352, transcript variant X1	2.935	1.55326	0.000326635	0.00281397	yes	up	0.32	0.74	0.63	2.03	1.4	1.44
gene-LOC9270552	LOC9270552	indole-3-glycerol phosphate lyase, chloroplastic	7.383	2.88415	0.0003335	0.00287005	yes	up	2.49	4.08	0.55	9.32	20.52	21.33
gene-LOC4333112	LOC4333112	PI-PLC X domain-containing protein At5g67130, transcript variant X3	0.374	-1.41918	0.000333787	0.0028715	yes	down	4.24	4.13	1.67	1.31	1.06	1.21
gene-LOC4329156	LOC4329156	ubiquinol oxidase 2, mitochondrial	3.912	1.96774	0.000336771	0.00289419	yes	up	0.23	0.32	0.43	1.99	1.02	1.15
gene-LOC4346229	LOC4346229	heat stress transcription factor B-2b-like, transcript variant X1	2.295	1.19859	0.00033828	0.00290189	yes	up	2.11	1.35	1.21	4.28	3.39	2.76
gene-LOC4324407	LOC4324407	receptor like protein 26-like	0.276	-1.8596	0.000339015	0.00290416	yes	down	72.36	32.89	24.03	12.64	13.43	8.73
gene-LOC4337491	LOC4337491	uncharacterized LOC4337491	2.579	1.36663	0.000339024	0.00290416	yes	up	9.35	4.28	3.22	17.32	16.73	8.35
gene-LOC4331115	LOC4331115	desumoylating isopeptidase 1	3.085	1.62538	0.000345224	0.00295099	yes	up	37.88	21.18	14.99	68.62	94.46	60.91
gene-LOC4349117	LOC4349117	protein CDI	3.34	1.73975	0.000346416	0.00295804	yes	up	0.48	0.68	0.53	1.94	1.31	2.25
gene-LOC112936005	LOC112936005	UDP-glycosyltransferase 83A1-like	7.551	2.91659	0.000348442	0.00297429	yes	up	0.04	0.16	0.04	1.09	0.41	0.28
gene-LOC4329576	LOC4329576	chaperone protein ClpB1-like	2.999	1.58456	0.000349052	0.00297688	yes	up	0.33	0.32	0.18	0.94	0.78	0.69
gene-LOC4345261	LOC4345261	fasciclin-like arabinogalactan protein 1	5.097	2.3497	0.000349702	0.0029798	yes	up	2.28	3.57	1.6	22.53	7.88	6.38
gene-LOC4348163	LOC4348163	filament-like plant protein 4, transcript variant X1	3.151	1.65604	0.000350509	0.00298562	yes	up	0.16	0.2	0.17	0.65	0.52	0.33
gene-LOC9270112	LOC9270112	cysteine-rich receptor-like protein kinase 10	0.021	-5.57453	0.000351551	0.00299239	yes	down	0.25	0.11	0.19	0	0	0
gene-LOC4345763	LOC4345763	germin-like protein 8-14	0.019	-5.69128	0.000355648	0.00302195	yes	down	0.33	1.1	0.3	0	0	0
gene-LOC4349938	LOC4349938	myb-related protein 308	3.558	1.83115	0.000359061	0.00304774	yes	up	0.93	2.16	0.36	3.33	3.93	4.67
gene-LOC9270697	LOC9270697	WAT1-related protein At4g30420	6.524	2.70566	0.000359878	0.00305253	yes	up	0.38	0.25	0	1.86	1.25	0.82
gene-LOC107279138	LOC107279138	-	0.021	-5.54836	0.000360072	0.0030531	yes	down	0.2	0.39	0.37	0	0	0
gene-LOC4343706	LOC4343706	glucan endo-1,3-beta-glucosidase 4, transcript variant X3	2.123	1.08596	0.000361306	0.00306142	yes	up	0.7	1.29	1.01	2.07	2.27	1.65
gene-LOC9270549	LOC9270549	probable protein phosphatase 2C 49	5.409	2.4354	0.000363786	0.00307812	yes	up	0.11	0.18	0.08	0.68	0.81	0.46
gene-LOC4338025	LOC4338025	acid phosphatase 1-like	49.907	5.64118	0.000367056	0.00310145	yes	up	0	0	0	0.42	0.31	0.59
gene-LOC4333134	LOC4333134	PLASMODESMATA CALLOSE-BINDING PROTEIN 3	6.419	2.6823	0.000368051	0.00310877	yes	up	0.16	0.2	0.19	1.83	0.8	0.82
gene-LOC4348151	LOC4348151	small heat shock protein, chloroplastic	42.787	5.41911	0.0003682	0.00310894	yes	up	0	0.06	0	0.53	1.9	0.34
gene-LOC4327500	LOC4327500	laccase-4-like	15.047	3.9114	0.000373619	0.00314592	yes	up	0.13	0	0	1.16	0.28	0.37
gene-LOC4328075	LOC4328075	heat shock 70 kDa protein BIP1-like	0.345	-1.53626	0.000383492	0.0032212	yes	down	516.36	186.87	398.5	90.3	146.27	135.4
gene-LOC4351307	LOC4351307	CBL-interacting protein kinase 14-like	2.028	1.02024	0.000388106	0.0032543	yes	up	5.39	3.97	9.67	10.26	13.53	13.94
gene-LOC4350912	LOC4350912	patatin-like protein 1	2.22	1.15026	0.000390121	0.00326668	yes	up	9.62	7.8	3.78	13.36	21.04	11.48
gene-LOC107280884	LOC107280884	uncharacterized LOC107280884	2.799	1.48503	0.000390278	0.00326686	yes	up	2.09	1.06	0.69	4.22	3.22	4.06
gene-LOC4332298	LOC4332298	rho GTPase-activating protein REN1, transcript variant X3	0.352	-1.5045	0.000393194	0.0032861	yes	down	0.83	0.63	0.9	0.2	0.26	0.36
gene-LOC4330790	LOC4330790	blue copper protein	8.381	3.0671	0.000393267	0.0032861	yes	up	0.1	0.27	0	1.21	0.91	0.84
gene-LOC4340876	LOC4340876	glycine-rich RNA-binding protein 2	0.38	-1.39688	0.000393528	0.0032861	yes	down	7.44	21.08	17.1	5.97	3.65	7.24
gene-LOC107278974	LOC107278974	probable methyltransferase PMT16	0.492	-1.0242	0.000403294	0.00335495	yes	down	7.55	5.79	10.92	3.48	3.7	4.44
gene-LOC9271430	LOC9271430	protein FLOWERING LOCUS T, transcript variant X1	5.11	2.35326	0.000407572	0.00338777	yes	up	0.15	0.15	0.54	0.61	2.97	1.35
gene-LOC9266868	LOC9266868	keratin, type I cytoskeletal 9	0.252	-1.98708	0.000407664	0.00338777	yes	down	18.92	30.63	20.8	3.99	3.1	10.44
gene-LOC4334253	LOC4334253	homeobox-leucine zipper protein ROC4-like	0.49	-1.02803	0.000408865	0.00339426	yes	down	9.79	16.59	25.63	8.13	8.62	8.96
gene-LOC4349145	LOC4349145	uncharacterized LOC4349145	2.207	1.14178	0.000416999	0.00345703	yes	up	1.49	1.3	1.07	3.35	2.47	2.48
gene-LOC4351103	LOC4351103	probable beta-D-xylosidase 2	0.112	-3.15662	0.000432885	0.00356673	yes	down	0.43	0.27	0.16	0.02	0.04	0.03
gene-LOC9270797	LOC9270797	metalloendoproteinase 2-MMP	0.02	-5.66934	0.000437896	0.00360556	yes	down	0.43	0.08	0.37	0	0	0
gene-LOC4324822	LOC4324822	uncharacterized acetyltransferase At3g50280	2.067	1.04751	0.000438536	0.0036096	yes	up	17.05	19	17.28	19.91	29.2	47.78
gene-LOC4344024	LOC4344024	cytochrome P450 709B2	3.172	1.66535	0.000440665	0.00362343	yes	up	0.88	1.32	0.28	2.03	3.32	2.28
gene-LOC9271925	LOC9271925	putative F-box protein At2g02030, transcript variant X1	2.207	1.14213	0.000440823	0.0036235	yes	up	0.5	0.53	0.67	1.25	1.06	1.32
gene-LOC107281029	LOC107281029	uncharacterized LOC107281029	51.009	5.67268	0.000441792	0.00363023	yes	up	0	0	0	1.65	0.96	0.5
gene-LOC4350133	LOC4350133	disease resistance protein RPM1, transcript variant X1	0.201	-2.31807	0.000443541	0.00364336	yes	down	6.14	7.66	4.75	0.89	0.5	1.24
gene-LOC4338051	LOC4338051	zinc transporter 7-like	0.431	-1.21348	0.000449281	0.00368926	yes	down	1.56	2.09	1.79	0.63	0.83	0.82
gene-LOC4335698	LOC4335698	protein TIFY 9-like	4.143	2.05061	0.000451231	0.00370276	yes	up	0.71	1.52	0.23	1.39	3.95	4.16
gene-LOC9268564	LOC9268564	L-type lectin-domain containing receptor kinase IV.1	0.391	-1.35432	0.000456158	0.00374065	yes	down	1.79	4.27	3.26	0.93	0.81	1.81
gene-LOC4349815	LOC4349815	translation initiation factor IF-2	6.005	2.58608	0.000457922	0.00375257	yes	up	0.06	0.06	0.22	0.69	0.7	0.59
gene-LOC4327263	LOC4327263	serine/arginine-rich-splicing factor SR34-like	2.339	1.22583	0.000458388	0.00375512	yes	up	1.63	1.11	1.19	3.84	2.79	2.34
gene-LOC4345960	LOC4345960	fasciclin-like arabinogalactan protein 7	3.867	1.95126	0.000473739	0.00386777	yes	up	0.96	0.56	0.88	5.07	2.9	1.05
gene-LOC107277481	LOC107277481	WRKY transcription factor SUSIBA2	29.558	4.88546	0.000474112	0.00386912	yes	up	0.33	6.35	0.14	23.9	64.82	105.58
gene-LOC107278623	LOC107278623	uncharacterized LOC107278623	2.293	1.1973	0.000476378	0.00388408	yes	up	2.94	2.66	2.19	6.43	7.19	3.74
gene-LOC107278323	LOC107278323	uncharacterized LOC107278323	0.084	-3.57783	0.000479544	0.00390212	yes	down	1.6	0.52	1.07	0.07	0.12	0.06
gene-LOC4335140	LOC4335140	cysteine-rich receptor-like protein kinase 10	2.658	1.41009	0.000480542	0.00390881	yes	up	0.37	0.69	0.49	1.4	1.66	0.97
gene-LOC4326228	LOC4326228	rapid alkalinization factor	5.244	2.39077	0.000490548	0.00397949	yes	up	0.2	0.87	0.47	3.18	2.99	1.71
gene-LOC4340551	LOC4340551	transcription factor ILI4-like	50.72	5.66449	0.000492097	0.00398938	yes	up	0	0	0	0.16	0.59	0.42
gene-OrsajCp103	rps7	ribosomal protein S7	0.048	-4.39276	0.0004925	0.00399132	yes	down	3.62	3.32	2.89	0.57	0	0
gene-LOC4347264	LOC4347264	uncharacterized LOC4347264	0.449	-1.15502	0.000494789	0.00400449	yes	down	6.18	3.95	3.14	1.29	1.89	2.63
gene-LOC4344361	LOC4344361	nicotianamine synthase 3-like	0.021	-5.57207	0.000514503	0.00413499	yes	down	0.34	0.51	0.12	0	0	0
gene-LOC9272303	LOC9272303	uncharacterized LOC9272303, transcript variant X2	0.225	-2.15184	0.000519553	0.00417004	yes	down	0.88	0.48	0.59	0.13	0.09	0.21
gene-LOC4350572	LOC4350572	bidirectional sugar transporter SWEET14-like	0.336	-1.57271	0.000524717	0.0042073	yes	down	2.24	2.11	1.24	0.59	0.78	0.46
gene-LOC4330855	LOC4330855	auxin-responsive protein SAUR32	0.488	-1.03443	0.000538669	0.00430106	yes	down	13.12	11.6	7.17	5.9	4.72	4.58
gene-LOC4327537	LOC4327537	cytochrome P450 94B3	0.097	-3.35989	0.000540656	0.00431183	yes	down	0.77	0.27	0.28	0.05	0.02	0.05
gene-LOC4345957	LOC4345957	wall-associated receptor kinase 3	0.153	-2.7044	0.000540784	0.00431183	yes	down	1.03	0.47	0.24	0.04	0.06	0.16
gene-LOC4344557	LOC4344557	L-type lectin-domain containing receptor kinase IX.1	0.444	-1.1707	0.000542637	0.00432376	yes	down	1.46	1.63	1.61	0.52	0.58	0.91
gene-LOC107278281	LOC107278281	uncharacterized LOC107278281	0.217	-2.20625	0.000547588	0.00436033	yes	down	1.34	1.3	1	0.39	0.19	0.2
gene-LOC4340485	LOC4340485	putative 12-oxophytodienoate reductase 5	2.819	1.49495	0.000551998	0.00438967	yes	up	2.32	1.65	0.62	2.98	5.31	4.3
gene-LOC4348192	LOC4348192	uncharacterized LOC4348192	3.866	1.95092	0.000554584	0.00440734	yes	up	0.84	1.35	0.77	6.31	2.55	2.28
gene-LOC107278285	LOC107278285	uncharacterized LOC107278285	0.228	-2.13292	0.000555373	0.00441216	yes	down	1.51	0.63	1.4	0.32	0.14	0.33
gene-LOC4326711	LOC4326711	G-type lectin S-receptor-like serine/threonine-protein kinase At2g19130	0.399	-1.327	0.000564497	0.00447582	yes	down	1.15	0.87	0.77	0.34	0.34	0.4
gene-LOC4328591	LOC4328591	uncharacterized LOC4328591	0.344	-1.54139	0.000566744	0.00449217	yes	down	3.52	1.59	3	1.18	0.81	0.74
gene-LOC4324623	LOC4324623	ras-related protein RIC2-like	2.725	1.44624	0.00056734	0.00449543	yes	up	0.94	1.18	1.57	4.28	3.47	2.06
gene-LOC4343006	LOC4343006	ethylene-responsive transcription factor 15	0.032	-4.97445	0.000567735	0.00449708	yes	down	0.38	0.61	0.42	0	0	0.04
gene-LOC107278551	LOC107278551	uncharacterized LOC107278551, transcript variant X1	0.48	-1.05997	0.000572219	0.00452963	yes	down	1.45	1.46	1.43	0.6	0.44	1.42
gene-LOC4327771	LOC4327771	E3 ubiquitin-protein ligase EL5-like	0.471	-1.08739	0.00058555	0.00462305	yes	down	3.86	4.65	4.28	2.43	1.43	2.03
gene-LOC4338946	LOC4338946	uncharacterized LOC4338946, transcript variant X1	2.231	1.15786	0.00059515	0.00468967	yes	up	0.68	0.73	0.66	1.5	1.47	1.54
gene-LOC4345760	LOC4345760	uncharacterized LOC4345760	6.361	2.66934	0.000595904	0.00469407	yes	up	0.55	0.05	0.18	2.72	1.06	1.04
gene-LOC4326880	LOC4326880	WAT1-related protein At5g64700	47.003	5.55467	0.000598189	0.00470901	yes	up	0	0	0	0.16	0.39	0.29
gene-LOC4328801	LOC4328801	uncharacterized LOC4328801	0.225	-2.15027	0.000598525	0.00471012	yes	down	1.34	1.63	1.34	0.05	0.39	0.49
gene-LOC4337017	LOC4337017	NAC domain-containing protein 21/22	0.37	-1.43575	0.000601055	0.00472389	yes	down	1.36	1.57	1.46	0.64	0.44	0.75
gene-LOC107278138	LOC107278138	uncharacterized LOC107278138	2.075	1.05339	0.000602786	0.00473442	yes	up	4.66	5.59	2.49	8.58	10	7.14
gene-LOC107276889	LOC107276889	probable L-type lectin-domain containing receptor kinase S.5, transcript variant X1	0.115	-3.12439	0.0006058	0.00475191	yes	down	0.62	0.27	0.36	0.03	0.02	0.09
gene-LOC4351995	LOC4351995	oxysterol-binding protein-related protein 1D, transcript variant X1	2.044	1.0315	0.000607609	0.00476456	yes	up	1.21	2.37	2.01	4.36	3.21	3.15
gene-LOC112937443	LOC112937443	uncharacterized LOC112937443	0.366	-1.44997	0.000617128	0.00482825	yes	down	2.1	1.17	1.65	0.7	0.36	0.68
gene-LOC4334399	LOC4334399	non-specific lipid transfer protein GPI-anchored 2	46.6	5.54226	0.000617423	0.00482899	yes	up	0	0	0	0.88	0.38	0.56
gene-LOC112937928	LOC112937928	uncharacterized protein At1g15400-like	0.401	-1.31654	0.000621492	0.00485768	yes	down	3.35	3.34	6.47	1.43	2.2	1.52
gene-LOC4334284	LOC4334284	probable methyltransferase PMT28	2.184	1.12724	0.000622058	0.00486053	yes	up	1.67	2.67	1.35	5.69	3.59	2.78
gene-LOC4352487	LOC4352487	major allergen Dau c 1	0.475	-1.07317	0.000622733	0.00486424	yes	down	8.04	16.64	13.58	5.16	4.97	7.58
gene-LOC4329425	LOC4329425	isoflavone 3'-hydroxylase	4.726	2.24075	0.000625503	0.00488429	yes	up	0.32	0.16	0.05	0.69	0.6	1.2
gene-LOC4324194	LOC4324194	1-aminocyclopropane-1-carboxylate oxidase 1	0.251	-1.99261	0.0006267	0.00489206	yes	down	2.14	1.24	1.2	0.66	0.14	0.33
gene-LOC4349246	LOC4349246	aspartic proteinase nepenthesin-1	0.375	-1.41482	0.000632026	0.00492252	yes	down	7.59	9.14	4.85	2.55	1.09	4.26
gene-LOC4346945	LOC4346945	zinc finger AN1 domain-containing stress-associated protein 17-like	2.837	1.50413	0.000633959	0.00493281	yes	up	1.19	1.85	0.65	2.88	3.96	3.34
gene-LOC4351247	LOC4351247	uncharacterized LOC4351247	0.403	-1.31155	0.000635501	0.00494322	yes	down	1.46	0.78	1.1	0.41	0.43	0.49
gene-LOC4330641	LOC4330641	uncharacterized LOC4330641	12.109	3.59797	0.000642106	0.00498878	yes	up	2.27	1.36	0.19	4.04	24.15	17.23
gene-LOC4349292	LOC4349292	NDR1/HIN1-like protein 10	7.022	2.81179	0.000651018	0.00504445	yes	up	0.05	0.26	0.09	0.81	1.22	0.68
gene-LOC4341087	LOC4341087	uncharacterized LOC4341087, transcript variant X2	4.085	2.03018	0.00065629	0.00507879	yes	up	0.94	1.53	1.06	8.04	3.97	1.96
gene-LOC107277219	LOC107277219	annexin D2	10.124	3.33969	0.00070442	0.00540972	yes	up	0.07	0.35	0	2.79	0.49	0.53
gene-LOC4348445	LOC4348445	PLAT domain-containing protein 3	10.443	3.38449	0.000706037	0.00541698	yes	up	0.09	0.33	0.32	5.46	1.77	0.27
gene-LOC107277621	LOC107277621	uncharacterized LOC107277621	0.144	-2.79335	0.000708449	0.00543032	yes	down	0.24	0.33	0.35	0.04	0.04	0.05
gene-LOC4342380	LOC4342380	uncharacterized acetyltransferase At3g50280	32.604	5.02697	0.000711915	0.00545343	yes	up	0	0	0.02	0.18	0.4	0.28
gene-LOC4347859	LOC4347859	wall-associated receptor kinase 5	0.311	-1.68649	0.000712527	0.00545639	yes	down	0.69	0.51	0.64	0.14	0.21	0.2
gene-LOC9268653	LOC9268653	probable serine/threonine-protein kinase PIX13, transcript variant X1	2.733	1.45073	0.000714932	0.00546788	yes	up	0.87	0.87	0.42	1.16	2.14	2.47
gene-LOC4334081	LOC4334081	UDP-glucose flavonoid 3-O-glucosyltransferase 7	11.532	3.52758	0.000718377	0.00549158	yes	up	0.03	0.12	0	0.29	0.42	0.99
gene-LOC4335019	LOC4335019	polyamine-modulated factor 1-binding protein 1	2.2	1.13724	0.000718711	0.00549158	yes	up	12.45	11.32	4.95	13.92	25.74	22.6
gene-LOC4325959	LOC4325959	amino acid transporter AVT1I	6.661	2.73572	0.000752372	0.00571469	yes	up	1.25	0.87	0.78	2.02	3.62	13.36
gene-LOC9269366	LOC9269366	SH3 domain-containing protein C23A1.17	0.34	-1.5582	0.000757556	0.00575025	yes	down	2.39	1.62	1.33	0.66	0.32	0.79
gene-LOC107277978	LOC107277978	uncharacterized LOC107277978	0.255	-1.96972	0.000767635	0.00581762	yes	down	1.78	1.37	1.23	0.37	0.33	0.39
gene-LOC4337549	LOC4337549	polygalacturonase inhibitor	0.021	-5.55804	0.000770493	0.0058338	yes	down	1.04	0.31	0.2	0	0	0
gene-LOC4351086	LOC4351086	cysteine-rich receptor-like protein kinase 21, transcript variant X2	0.132	-2.91881	0.000795423	0.00600189	yes	down	0.25	0.29	0.31	0.03	0.03	0.03
gene-LOC4343350	LOC4343350	glucan endo-1,3-beta-glucosidase 1, transcript variant X1	2.429	1.28061	0.000799746	0.00602887	yes	up	1.3	1.3	1.04	4.32	2.88	1.49
gene-LOC107280098	LOC107280098	uncharacterized LOC107280098	0.024	-5.37306	0.000802408	0.00604518	yes	down	3.33	1.56	2.06	0	0	0
gene-LOC4335428	LOC4335428	UDP-glycosyltransferase 90A1	2.109	1.0765	0.000803294	0.00604997	yes	up	1.07	1.31	1.36	2.02	3.47	2.17
gene-LOC4327871	LOC4327871	uncharacterized LOC4327871	0.104	-3.27173	0.000811764	0.00610805	yes	down	1.14	0.83	0.71	0	0.21	0.05
gene-LOC4327314	LOC4327314	protein IQ-DOMAIN 1, transcript variant X1	0.466	-1.10152	0.000818869	0.00615019	yes	down	2.29	1.45	2.05	1.06	0.84	0.73
gene-LOC4337929	LOC4337929	autophagy-related protein 18d	2.207	1.14177	0.000818895	0.00615019	yes	up	0.88	0.48	0.51	1.29	1.3	1.41
gene-LOC4348623	LOC4348623	glutathione reductase, chloroplastic, transcript variant X2	2.496	1.31949	0.000821018	0.00616234	yes	up	1.31	1.41	0.81	2.13	4.5	1.94
gene-LOC4344393	LOC4344393	peroxidase 21	2.441	1.28761	0.000834007	0.00625015	yes	up	0.73	1.59	2.23	3.36	4.12	3.34
gene-LOC9266163	LOC9266163	probable LRR receptor-like serine/threonine-protein kinase At1g51810	0.17	-2.55499	0.000848848	0.0063476	yes	down	0.54	0.28	0.56	0.16	0.02	0.05
gene-LOC9268479	LOC9268479	F-box protein At3g07870, transcript variant X2	10.239	3.35594	0.000867398	0.00646433	yes	up	0.11	0	0.03	0.3	0.55	0.53
gene-LOC4331082	LOC4331082	wall-associated receptor kinase 2	0.254	-1.97465	0.000871571	0.00649143	yes	down	1.37	0.61	0.49	0.14	0.19	0.28
gene-LOC9270987	LOC9270987	uncharacterized LOC9270987	2.372	1.24585	0.000885366	0.00658404	yes	up	1.57	2.05	1.83	2.69	3.99	5.93
gene-LOC9270584	LOC9270584	uncharacterized LOC9270584	24.1	4.59095	0.000887047	0.00659452	yes	up	0.13	0	0	0.97	1.69	0.27
gene-LOC4343273	LOC4343273	cytochrome P450 716B1	15.866	3.98782	0.000890176	0.00661239	yes	up	0	0.09	0	0.24	0.64	0.44
gene-LOC4346823	LOC4346823	probable LRR receptor-like serine/threonine-protein kinase At1g51860	0.115	-3.12145	0.000897753	0.00665978	yes	down	0.42	0.46	0.15	0.02	0.02	0.08
gene-LOC107277470	LOC107277470	probable WRKY transcription factor 70	2.941	1.5562	0.000898545	0.00666361	yes	up	0.3	0.93	0.7	2.02	1.25	2.12
gene-LOC9272186	LOC9272186	abscisic stress-ripening protein 2	0.382	-1.38665	0.000900028	0.00667256	yes	down	5.76	7.22	4.39	2.33	2.58	1.56
gene-LOC4344831	LOC4344831	polyubiquitin-D	0.35	-1.51466	0.00090389	0.00669709	yes	down	1.42	1.35	1.58	0.31	0.46	0.73
gene-LOC4337274	LOC4337274	cysteine-rich receptor-like protein kinase 6	0.017	-5.84899	0.00090587	0.00670355	yes	down	0.18	1.78	0.11	0	0	0
gene-LOC4342507	LOC4342507	NADPH-dependent aldehyde reductase-like protein, chloroplastic	5.085	2.34615	0.000907596	0.0067122	yes	up	0.31	0.76	0.06	2.09	2.01	1.49
gene-LOC4330542	LOC4330542	anthranilate O-methyltransferase 1	4.322	2.11167	0.000924049	0.00682555	yes	up	1.66	2.42	1.4	3.5	15.29	15.08
gene-LOC4350886	LOC4350886	disease resistance protein PIK5-NP-like	0.379	-1.39947	0.000927612	0.00684769	yes	down	0.59	0.56	0.51	0.21	0.25	0.15
gene-LOC4352426	LOC4352426	glutaredoxin-C15-like	0.303	-1.72413	0.000929999	0.00686112	yes	down	4.26	1.51	4.79	0.71	1.12	1.28
gene-LOC4325991	LOC4325991	mannose-6-phosphate isomerase 1, transcript variant X1	0.491	-1.02727	0.000933286	0.00687907	yes	down	3.79	3.45	4.14	1.05	2	2.35
gene-LOC9268826	LOC9268826	allergen Asp f 7 homolog	13.995	3.80682	0.000938048	0.00690818	yes	up	0.04	0	0.06	0.61	0.35	0.4
gene-LOC112939110	LOC112939110	uncharacterized LOC112939110	0.363	-1.46351	0.000942235	0.00693447	yes	down	1.91	3.57	1.36	1.33	0.53	1.09
gene-LOC4350568	LOC4350568	uncharacterized LOC4350568	4.377	2.13002	0.00094266	0.00693549	yes	up	0.43	0.09	0.15	1.07	0.83	0.96
gene-LOC4330256	LOC4330256	uncharacterized LOC4330256	0.214	-2.22625	0.000952209	0.00700149	yes	down	2.82	1.36	1.38	0.5	0.29	0.38
gene-LOC4348901	LOC4348901	protein CUP-SHAPED COTYLEDON 1	3.518	1.8147	0.000953584	0.00700947	yes	up	0.4	0.37	0.15	0.91	1.23	0.99
gene-LOC4347489	LOC4347489	uncharacterized LOC4347489	13.426	3.74696	0.000954456	0.00701161	yes	up	0.02	0.01	0.01	0.21	0.23	0.13
gene-LOC4333522	LOC4333522	serine/threonine-protein kinase Nek1-like	3.038	1.60315	0.000959814	0.00704883	yes	up	0.28	0.3	0.25	0.57	1.19	0.67
gene-LOC4334181	LOC4334181	transcription factor bHLH113, transcript variant X2	10.056	3.33002	0.000963811	0.00707389	yes	up	0.05	0.12	0	0.18	0.41	1.08
gene-LOC112939902	LOC112939902	uncharacterized LOC112939902	0.173	-2.53042	0.000967025	0.00709318	yes	down	0.86	0.31	0.44	0.11	0.12	0.05
gene-LOC4328841	LOC4328841	peroxidase 70	0.316	-1.66045	0.000981912	0.00719801	yes	down	116.95	39.94	56.43	17.25	20.87	28.06
gene-LOC4325600	LOC4325600	receptor-like protein kinase FERONIA	2.47	1.30434	0.000984812	0.00721417	yes	up	1.9	1.02	0.99	5.06	2.52	1.81
gene-LOC4338037	LOC4338037	zinc finger CCCH domain-containing protein 35-like	2.227	1.15486	0.000986632	0.00722385	yes	up	0.9	1.11	1.61	3.52	1.86	2.49
gene-LOC112938220	LOC112938220	uncharacterized LOC112938220	0.325	-1.61954	0.000987555	0.00722843	yes	down	0.76	0.94	1.28	0.28	0.33	0.33
gene-LOC4334186	LOC4334186	isoflavone 2'-hydroxylase	2.472	1.30559	0.000994039	0.00727149	yes	up	0.16	0.47	0.45	0.79	1.21	0.86
gene-LOC4346788	LOC4346788	uncharacterized LOC4346788	0.311	-1.68581	0.0010002	0.00731217	yes	down	2.51	1.03	1.34	0.27	0.49	0.72
gene-LOC9267293	LOC9267293	geraniol 8-hydroxylase	43.426	5.44048	0.00101977	0.00744171	yes	up	0	0	0	0.2	0.32	0.12
gene-LOC4344428	LOC4344428	uncharacterized LOC4344428, transcript variant X2	2.957	1.5639	0.0010283	0.00749265	yes	up	0.32	0.35	0.35	0.99	1.2	0.69
gene-LOC4325291	LOC4325291	aspartic proteinase nepenthesin-1	0.436	-1.19698	0.00104041	0.00756493	yes	down	6.13	2.41	5.13	2.35	1.75	1.74
gene-LOC4338605	LOC4338605	cytokinin dehydrogenase 9	0.291	-1.77947	0.00104136	0.00756511	yes	down	1.72	0.75	0.82	0.13	0.1	0.33
gene-LOC4349566	LOC4349566	putative laccase-17	42.96	5.42494	0.0010488	0.00760993	yes	up	0	0	0	0.11	0.26	0.15
gene-LOC4330632	LOC4330632	protein ODORANT1	8.676	3.11709	0.00106234	0.00769664	yes	up	0.11	0.1	0.1	1.52	0.53	0.49
gene-LOC4330037	LOC4330037	phenylalanine ammonia-lyase	5.29	2.40336	0.00107993	0.00780535	yes	up	0.08	0.15	0.04	0.42	0.67	0.29
gene-LOC4325124	LOC4325124	transmembrane protein 136	2.895	1.5337	0.00108092	0.0078079	yes	up	0.36	0.46	0.32	1.33	0.94	0.92
gene-LOC4330807	LOC4330807	armadillo repeat-containing protein 6, transcript variant X1	2.029	1.0207	0.00108233	0.00781569	yes	up	8.37	5.17	3.04	9.95	12.53	10.33
gene-LOC4334572	LOC4334572	amino acid transporter ANT1	0.48	-1.05811	0.00108413	0.00782635	yes	down	4.72	3.42	2.72	2.03	1.73	1.31
gene-LOC4332360	LOC4332360	17.4 kDa class I heat shock protein-like	2.546	1.3482	0.00108684	0.00784128	yes	up	3.51	1.42	2.49	5.37	7.92	5.18
gene-LOC4350424	LOC4350424	LEAF RUST 10 DISEASE-RESISTANCE LOCUS RECEPTOR-LIKE PROTEIN KINASE-like 2.2	0.071	-3.80676	0.0010922	0.00787058	yes	down	0.3	0.32	0.1	0	0.03	0.02
gene-LOC9268804	LOC9268804	auxin-responsive protein SAUR50	0.113	-3.14625	0.00109586	0.00789455	yes	down	0.83	1.36	1.2	0.24	0	0.14
gene-LOC4324919	LOC4324919	probably inactive leucine-rich repeat receptor-like protein kinase At5g48380, transcript variant X1	2.183	1.12636	0.00109745	0.00790367	yes	up	2.84	3.04	1.22	4.28	4.76	6.3
gene-LOC4336717	LOC4336717	protein DETOXIFICATION 49	0.401	-1.31703	0.00109881	0.00790872	yes	down	3.07	2.11	3.27	0.96	0.55	1.81
gene-LOC4348078	LOC4348078	cytochrome P450 89A2	2.644	1.40288	0.00112627	0.00806799	yes	up	1.28	1.04	0.76	1.38	4.11	2.45
gene-LOC4334617	LOC4334617	Bowman-Birk type trypsin inhibitor	4.887	2.28904	0.00112936	0.00808136	yes	up	9.38	6.59	29.46	44.21	94.04	78.16
gene-LOC4324612	LOC4324612	protein LURP-one-related 5	3.583	1.84129	0.00113018	0.00808401	yes	up	0.77	0.68	0.5	2.49	3.34	0.98
gene-LOC4350506	LOC4350506	uncharacterized LOC4350506, transcript variant X1	2.731	1.4496	0.00113158	0.00809162	yes	up	0.41	0.24	0.42	1.01	0.77	0.89
gene-LOC4348906	LOC4348906	transcription factor MYB4-like	3.66	1.87175	0.00115736	0.00825402	yes	up	0.67	0.28	0.41	0.68	1.87	2.27
gene-LOC107278331	LOC107278331	uncharacterized LOC107278331, transcript variant X1	0.187	-2.41641	0.00116188	0.0082831	yes	down	0.34	0.49	0.17	0.05	0.04	0.09
gene-LOC9270914	LOC9270914	exocyst complex component SEC15B	2.737	1.45253	0.00117757	0.00837597	yes	up	2.05	2.67	3.08	9.07	6.37	5.29
gene-LOC9267626	LOC9267626	uncharacterized LOC9267626	2.344	1.22916	0.00118476	0.00841716	yes	up	1.2	4.32	3.99	7.77	6.65	7.25
gene-LOC4343010	LOC4343010	granule-bound starch synthase 1b, chloroplastic/amyloplastic	5.845	2.5471	0.00118796	0.00843499	yes	up	9.05	10.29	3.02	79.94	27.35	19.45
gene-LOC4327539	LOC4327539	cytochrome P450 94B3	0.425	-1.23546	0.00119835	0.0084932	yes	down	5.43	2.88	2.88	2.25	1.37	1.03
gene-LOC4351394	LOC4351394	calmodulin-binding protein 25	0.445	-1.16696	0.00119862	0.0084932	yes	down	26.79	18.49	9.06	8.7	8.79	6.17
gene-LOC4330432	LOC4330432	ubiquinol oxidase 1c, mitochondrial-like	2.395	1.26028	0.00120516	0.00852709	yes	up	1.11	2.79	1.46	5.75	3.35	3.42
gene-LOC4342128	LOC4342128	glycosyltransferase family 92 protein Os08g0121900-like	0.222	-2.17379	0.00120554	0.00852723	yes	down	0.7	0.45	0.59	0.23	0.11	0.05
gene-LOC4351455	LOC4351455	probable calcium-binding protein CML36	0.275	-1.8609	0.00122637	0.00865183	yes	down	2.87	3.15	2.69	0.28	0.64	1.39
gene-LOC4340895	LOC4340895	formin-like protein 18	0.46	-1.1195	0.00125406	0.008824	yes	down	3.19	3.09	3.66	1.05	1.29	2.11
gene-LOC4328725	LOC4328725	probable LRR receptor-like serine/threonine-protein kinase At3g47570, transcript variant X1	0.449	-1.15469	0.00125443	0.00882402	yes	down	0.81	0.79	1.1	0.26	0.37	0.51
gene-LOC4336246	LOC4336246	amino acid permease 3	2.589	1.37227	0.00125969	0.00884304	yes	up	0.27	0.49	0.41	1.07	1	0.89
gene-LOC9270180	LOC9270180	uncharacterized LOC9270180, transcript variant X1	0.339	-1.55969	0.00126597	0.00888455	yes	down	2.63	1.54	2.31	1.11	0.68	0.5
gene-LOC4332095	LOC4332095	homocysteine S-methyltransferase 1	2.411	1.26982	0.0013042	0.00912903	yes	up	1.5	0.9	1.05	2.74	3.55	1.79
gene-LOC4329723	LOC4329723	ent-cassadiene C11-alpha-hydroxylase 1-like	0.197	-2.34635	0.00133323	0.00930795	yes	down	0.45	1.65	0.7	0.07	0.22	0.23
gene-LOC4334038	LOC4334038	magnesium-dependent phosphatase 1	0.497	-1.00955	0.00135957	0.00947273	yes	down	17.77	9.7	8.87	5.68	6.57	5.36
gene-LOC4339595	LOC4339595	transcription factor TGA9	2.683	1.4237	0.00136064	0.00947472	yes	up	1.17	0.99	0.69	2.9	1.94	2.61
gene-LOC4325427	LOC4325427	uncharacterized LOC4325427, transcript variant X1	0.429	-1.22177	0.00138498	0.00961102	yes	down	5.18	3.66	2.75	1.98	0.9	1.77
gene-LOC4347445	LOC4347445	uncharacterized LOC4347445	9.025	3.17394	0.00141743	0.00979406	yes	up	0.06	0.18	0.06	0.95	0.51	1.19
gene-LOC107276293	LOC107276293	F-box only protein 7	0.367	-1.44645	0.00143298	0.0098818	yes	down	1.98	2.46	2.77	0.79	1.3	0.48
gene-LOC4325252	LOC4325252	transcription factor PCF5-like	2.96	1.56555	0.00143372	0.00988403	yes	up	0.42	0.39	0.18	1.35	0.82	0.68
gene-LOC4352305	LOC4352305	uncharacterized LOC4352305	7.629	2.93157	0.00143657	0.00990087	yes	up	0.27	0.25	0.24	1.83	2.54	1.25
gene-LOC4326108	LOC4326108	-	0.49	-1.02817	0.0014403	0.00991844	yes	down	2.22	4.01	2.93	1.26	1.19	1.87
gene-LOC9266337	LOC9266337	receptor-like protein EIX2, transcript variant X1	0.466	-1.10058	0.00144193	0.00992647	yes	down	1.6	1.23	1.15	0.7	0.53	0.59
gene-LOC107278057	LOC107278057	uncharacterized LOC107278057	0.454	-1.14078	0.00144378	0.00993411	yes	down	11.8	16.82	7.76	5.68	6	4.5
gene-LOC4325299	LOC4325299	uncharacterized LOC4325299	32.114	5.00514	0.00146091	0.0100286	yes	up	0.09	0	0	0.21	1.27	1.4
gene-LOC4333771	LOC4333771	putative disease resistance protein RGA3	2.203	1.13946	0.00146643	0.010058	yes	up	0.59	0.69	0.32	1.33	0.98	1.08
gene-LOC9266962	LOC9266962	BON1-associated protein 2	0.026	-5.26825	0.00147105	0.0100868	yes	down	0.34	0.12	0.14	0	0	0
gene-LOC9267647	LOC9267647	4-coumarate--CoA ligase-like 9	0.131	-2.92961	0.00148428	0.0101746	yes	down	0.49	0.22	0.56	0.03	0.08	0.05
gene-LOC4343668	LOC4343668	fatty-acid-binding protein 1	2.318	1.21302	0.00148909	0.0102018	yes	up	1.09	1.81	1.04	2.57	3.19	3.13
gene-LOC4345793	LOC4345793	protein HVA22	6.132	2.61643	0.00149984	0.0102667	yes	up	0.22	0.07	0.34	1.28	1.57	0.93
gene-LOC4327112	LOC4327112	probable glycerol-3-phosphate acyltransferase 3	0.178	-2.48904	0.00150451	0.010287	yes	down	0.48	0.43	0.58	0.15	0.05	0.06
gene-LOC4347418	LOC4347418	tonoplast dicarboxylate transporter	2.361	1.23943	0.00150789	0.0103043	yes	up	0.7	0.59	0.34	1.35	1.39	0.99
gene-LOC9272652	LOC9272652	uncharacterized LOC9272652	2.07	1.04981	0.00150789	0.0103043	yes	up	4.39	7.74	6.95	16.16	11.85	10.28
gene-LOC4331354	LOC4331354	kinase-interacting family protein	5.386	2.42915	0.0015116	0.0103259	yes	up	0.1	0.25	0.18	1.87	0.44	0.53
gene-LOC4334657	LOC4334657	epoxide hydrolase A	2.664	1.41334	0.0015119	0.0103259	yes	up	4.25	4.47	1.44	4.48	13.73	8.17
gene-LOC4350800	LOC4350800	uncharacterized LOC4350800, transcript variant X1	3.276	1.7119	0.0015143	0.0103355	yes	up	0.32	0.3	0.18	1.23	0.75	0.59
gene-LOC4346868	LOC4346868	AP2-associated protein kinase 1	0.27	-1.89045	0.00151486	0.0103355	yes	down	1.94	1.22	1.09	0.21	0.33	0.58
gene-LOC4326684	LOC4326684	kinesin-like protein KIN-13B	4.677	2.22546	0.00154412	0.0105074	yes	up	0.12	0.29	0.03	1	0.62	0.38
gene-LOC107277081	LOC107277081	-	0.254	-1.97752	0.00155272	0.010557	yes	down	0.61	0.47	0.45	0.09	0.05	0.24
gene-LOC107276526	LOC107276526	UDP-glycosyltransferase 88F3	45.045	5.49329	0.00155651	0.0105798	yes	up	0	0	0	0.17	0.45	0.06
gene-LOC4337892	LOC4337892	peroxidase 5	0.203	-2.30051	0.0015877	0.0107737	yes	down	2.42	2.32	1.01	0	0.7	0.43
gene-LOC4350235	LOC4350235	uncharacterized LOC4350235	116.693	6.86657	0.00159141	0.0107897	yes	up	0	0	2.24	52.49	98.67	104.78
gene-LOC4329494	LOC4329494	nudix hydrolase 12, mitochondrial, transcript variant X1	0.153	-2.71081	0.00161795	0.0109368	yes	down	0.71	1.01	0.58	0.18	0	0.16
gene-LOC4324081	LOC4324081	holotricin-3	20.58	4.36317	0.00163506	0.01103	yes	up	1.01	15.54	1.13	261.93	43.02	44.38
gene-LOC4342040	LOC4342040	21 kDa protein	0.154	-2.69926	0.00164236	0.0110686	yes	down	3.85	1.27	0.74	0.54	0.07	0.28
gene-LOC4328630	LOC4328630	uncharacterized LOC4328630, transcript variant X1	3.459	1.79018	0.00165136	0.0111152	yes	up	0.1	0.16	0.09	0.56	0.37	0.25
gene-LOC4327653	LOC4327653	uncharacterized LOC4327653	0.254	-1.97722	0.0016732	0.0112384	yes	down	3.86	1.57	1.73	0.61	0.38	0.79
gene-LOC4350232	LOC4350232	anthranilate O-methyltransferase 1	0.102	-3.29061	0.00167892	0.0112694	yes	down	0.16	0.73	1.3	0.09	0.04	0.08
gene-LOC4336116	LOC4336116	cytochrome P450 724B1-like	0.373	-1.42375	0.00169394	0.0113575	yes	down	1.45	1.29	1.23	0.26	0.4	0.79
gene-LOC4339324	LOC4339324	ras-related protein RIC2-like	13.91	3.79804	0.00169814	0.0113763	yes	up	0.06	0.05	0.05	1.48	0.41	0.36
gene-LOC4324092	LOC4324092	disease resistance protein RGA5-like	3.875	1.95422	0.00169964	0.0113832	yes	up	0.05	0.06	0.88	0.25	1.38	0.37
gene-LOC4335937	LOC4335937	two-component response regulator ORR1-like	3.261	1.70539	0.00172048	0.0115004	yes	up	0.32	0.27	0.26	1.15	0.89	0.7
gene-LOC4335594	LOC4335594	wall-associated receptor kinase 2, transcript variant X1	0.374	-1.42054	0.00172477	0.0115228	yes	down	17.87	31.13	24.55	6.74	5.89	13.55
gene-LOC107280645	LOC107280645	heavy metal-associated isoprenylated plant protein 16-like	0.142	-2.81758	0.00173195	0.0115644	yes	down	1.78	0.81	0.67	0.07	0.25	0.13
gene-LOC112938192	LOC112938192	uncharacterized LOC112938192	0.317	-1.65958	0.00173472	0.0115781	yes	down	1.71	1.71	2.06	0.51	0.83	0.34
gene-LOC107277966	LOC107277966	uncharacterized LOC107277966	0.228	-2.1302	0.00174582	0.0116441	yes	down	2.06	2.43	1.26	0.4	0.35	0.54
gene-LOC4329804	LOC4329804	uncharacterized LOC4329804	0.42	-1.25247	0.00176999	0.0117923	yes	down	3.73	3.41	4.4	1.22	0.87	2.65
gene-LOC9266805	LOC9266805	uncharacterized LOC9266805	0.345	-1.53633	0.00181341	0.012065	yes	down	14.18	12.91	21.2	1.31	5.49	9.47
gene-LOC4324872	LOC4324872	glycine-rich cell wall structural protein 1.8	0.318	-1.65214	0.00182318	0.0121167	yes	down	130.04	128.97	112.44	15.74	38.36	61.57
gene-LOC4341811	LOC4341811	protein G1-like2	0.025	-5.32696	0.0018284	0.0121447	yes	down	0.44	0.38	0.07	0	0	0
gene-LOC112938310	LOC112938310	uncharacterized LOC112938310	0.496	-1.01045	0.00183551	0.0121885	yes	down	1.27	1.53	1.72	0.81	0.57	0.81
gene-LOC4330383	LOC4330383	E3 ubiquitin-protein ligase Os04g0590900-like	2.508	1.32651	0.00183601	0.0121885	yes	up	0.88	1.11	0.4	2.65	1.95	1.22
gene-LOC4329558	LOC4329558	uncharacterized LOC4329558	0.319	-1.64743	0.00185009	0.0122652	yes	down	1.03	1.94	2.65	0.41	0.54	0.79
gene-LOC4332792	LOC4332792	ethylene-responsive transcription factor RAP2-3	0.026	-5.25042	0.00185493	0.0122905	yes	down	0.39	0.6	0.13	0	0	0
gene-LOC4336431	LOC4336431	gibberellin 2-beta-dioxygenase 6-like	2.574	1.364	0.00185544	0.0122905	yes	up	0.86	2.49	0.91	4.46	3.59	2.59
gene-LOC9267048	LOC9267048	wall-associated receptor kinase 2	0.021	-5.56823	0.00185973	0.0123122	yes	down	0.43	0.02	0.11	0	0	0
gene-LOC4342032	LOC4342032	benzyl alcohol O-benzoyltransferase	8.323	3.05707	0.00186391	0.0123365	yes	up	0.03	0.13	0.03	0.27	0.4	0.87
gene-LOC4325308	LOC4325308	dof zinc finger protein 5-like	0.258	-1.95209	0.00187615	0.0124073	yes	down	2	1.88	0.68	0.54	0.33	0.29
gene-LOC4333584	LOC4333584	protein YABBY 2-like	0.467	-1.09945	0.00188434	0.0124445	yes	down	9.98	4.97	4.21	3.17	2.85	2.72
gene-LOC9272132	LOC9272132	LEAF RUST 10 DISEASE-RESISTANCE LOCUS RECEPTOR-LIKE PROTEIN KINASE-like 2.1, transcript variant X1	2.235	1.16028	0.00189544	0.0125041	yes	up	0.73	1.28	0.82	1.6	2.06	1.12
gene-LOC4326577	LOC4326577	myb-related protein 305	26.685	4.73795	0.00190662	0.0125676	yes	up	0	0.05	0	0.46	0.56	0.31
gene-LOC4332695	LOC4332695	non-specific lipid transfer protein GPI-anchored 2	0.274	-1.86755	0.00190884	0.0125754	yes	down	4.18	2.03	1.18	0.85	0.62	0.51
gene-LOC107275512	LOC107275512	uncharacterized LOC107275512	0.29	-1.78564	0.00191002	0.0125797	yes	down	3.99	4.69	5.05	0.96	1.01	1.92
gene-LOC107277082	LOC107277082	-	14.421	3.85009	0.00192388	0.0126469	yes	up	0.02	0.04	0	0.08	0.51	0.33
gene-LOC4337780	LOC4337780	probable indole-3-acetic acid-amido synthetase GH3.6	0.475	-1.07401	0.00194461	0.0127658	yes	down	1.53	2.5	1.68	0.68	0.73	0.7
gene-LOC4346910	LOC4346910	probable serine/threonine-protein kinase PBL28, transcript variant X1	12.306	3.62124	0.00195513	0.0128175	yes	up	0.03	0.06	0	0.42	0.3	0.27
gene-LOC4347716	LOC4347716	uncharacterized LOC4347716	0.313	-1.67798	0.00197146	0.0129047	yes	down	0.97	0.88	0.38	0.13	0.23	0.31
gene-LOC4345858	LOC4345858	arabinogalactan protein 1-like	0.401	-1.31674	0.00198623	0.0129767	yes	down	14.22	6.18	5.15	3.3	2.8	3.94
gene-LOC107278644	LOC107278644	uncharacterized LOC107278644	0.302	-1.72543	0.00199224	0.0130068	yes	down	1.65	1.14	2.16	0.44	0.44	0.57
gene-LOC4334594	LOC4334594	actin-depolymerizing factor 3-like	2.855	1.51333	0.0020157	0.0131292	yes	up	2.12	1.3	0.89	5.16	4.35	2.46
gene-LOC4331102	LOC4331102	cinnamoyl-CoA reductase 1-like	6.964	2.79999	0.00203012	0.013216	yes	up	0.07	0.24	0	0.56	0.56	1.04
gene-LOC4336513	LOC4336513	probable aspartyl protease At4g16563	5.214	2.38245	0.00205456	0.0133571	yes	up	0.12	0.29	0.03	0.49	0.61	1.11
gene-LOC4336977	LOC4336977	UDP-N-acetylglucosamine diphosphorylase 2	2.549	1.35015	0.00205736	0.0133645	yes	up	0.87	1.47	0.88	4.52	1.83	1.65
gene-LOC4329044	LOC4329044	uncharacterized LOC4329044	0.43	-1.21878	0.00206724	0.0134215	yes	down	2.51	1.93	2.01	1.35	0.72	0.64
gene-LOC4344419	LOC4344419	molybdate transporter 1	2.08	1.05635	0.00206947	0.0134324	yes	up	1.19	0.85	1.64	2.68	2.6	2.21
gene-LOC4343999	LOC4343999	probable calcium-binding protein CML45	0.332	-1.58869	0.00207213	0.0134412	yes	down	1.36	2.62	2.05	0.68	0.59	0.68
gene-LOC107277788	LOC107277788	uncharacterized LOC107277788	2.067	1.0474	0.00207814	0.0134742	yes	up	1.11	2.38	1.94	3.63	3.39	3.91
gene-LOC4342677	LOC4342677	uncharacterized LOC4342677	8.066	3.01194	0.00209713	0.0135574	yes	up	0.16	0.38	0	1.75	1.85	0.58
gene-LOC107277282	LOC107277282	protein AMEIOTIC 1 homolog, transcript variant X1	0.349	-1.51687	0.00210326	0.0135898	yes	down	0.64	0.83	0.55	0.21	0.29	0.21
gene-LOC4326518	LOC4326518	glucan endo-1,3-beta-glucosidase, acidic isoform	0.271	-1.88185	0.00214572	0.0138456	yes	down	25.05	6.6	24.22	3.41	5.37	6.06
gene-LOC4346484	LOC4346484	E3 ubiquitin-protein ligase RDUF2	0.172	-2.53742	0.00214691	0.0138459	yes	down	1.94	0.99	1.18	0.28	0.16	0.25
gene-LOC9267858	LOC9267858	uncharacterized LOC9267858	0.108	-3.20817	0.00218011	0.0140309	yes	down	0.94	0.96	1.22	0	0.16	0.16
gene-LOC4334351	LOC4334351	DNA-binding protein HEXBP, transcript variant X1	2.389	1.2567	0.00218563	0.0140618	yes	up	1.18	0.77	0.87	2.96	2.1	1.56
gene-LOC9268956	LOC9268956	SH3 and multiple ankyrin repeat domains protein 1	0.367	-1.44598	0.00219135	0.0140911	yes	down	3.35	2.55	1.17	0.74	0.65	1.15
gene-LOC112939322	LOC112939322	-	0.297	-1.75008	0.00219322	0.0140994	yes	down	0.3	0.73	0.82	0.14	0.21	0.18
gene-LOC107280637	LOC107280637	putative cysteine-rich receptor-like protein kinase 30	0.466	-1.10305	0.00223007	0.014287	yes	down	1.98	2.37	1.27	0.84	0.84	0.74
gene-LOC9270538	LOC9270538	-	0.465	-1.10488	0.00223147	0.0142922	yes	down	4.26	4.72	2.67	1.74	1.16	2.26
gene-LOC4334726	LOC4334726	uncharacterized LOC4334726, transcript variant X2	4.126	2.04488	0.00224104	0.0143459	yes	up	1.02	0.49	0.54	4.71	3.36	0.56
gene-LOC107278029	LOC107278029	-	0.465	-1.10588	0.00224171	0.0143463	yes	down	0.89	1.19	1.07	0.49	0.33	0.66
gene-LOC4349269	LOC4349269	protein STRICTOSIDINE SYNTHASE-LIKE 5	0.313	-1.67794	0.00224367	0.0143513	yes	down	35.84	13.7	11.72	7.68	5.88	5.37
gene-LOC4333525	LOC4333525	serine/threonine-protein kinase-like protein CR4	3.097	1.63086	0.00225584	0.0144187	yes	up	0.1	0.14	0.13	0.35	0.47	0.3
gene-LOC4327669	LOC4327669	transcription factor bHLH13	2.383	1.25264	0.00225631	0.0144187	yes	up	1.93	1.82	1.21	1.64	3.6	6.3
gene-LOC4349817	LOC4349817	probable F-box protein At2g36090	2.156	1.10843	0.00225864	0.0144242	yes	up	5.32	6.28	1.87	8.36	11.22	8.68
gene-LOC4341373	LOC4341373	uncharacterized LOC4341373, transcript variant X1	0.211	-2.2425	0.00228011	0.0145383	yes	down	4.52	3.13	1.39	0.28	0.99	0.45
gene-LOC4349594	LOC4349594	CBL-interacting protein kinase 15-like	2.145	1.10125	0.00229202	0.014608	yes	up	1.34	0.95	2.48	2.81	4.13	2.99
gene-LOC112939249	LOC112939249	uncharacterized LOC112939249	0.233	-2.10217	0.0023008	0.0146586	yes	down	3.4	7.09	4.66	1.43	0.4	1.73
gene-LOC107276167	LOC107276167	long-chain-alcohol oxidase FAO1	2.17	1.11742	0.00231578	0.0147346	yes	up	0.74	1.72	2.13	4.11	2.21	3.36
gene-LOC4344782	LOC4344782	phenolic glucoside malonyltransferase 2	4.646	2.21601	0.00233923	0.0148643	yes	up	0.19	0.09	0.14	0.65	0.88	0.36
gene-LOC112936955	LOC112936955	uncharacterized LOC112936955, transcript variant X2	0.464	-1.10848	0.00234151	0.0148749	yes	down	1.67	1.07	1.35	0.51	0.64	0.66
gene-LOC4348726	LOC4348726	L-type lectin-domain containing receptor kinase IV.1	0.375	-1.41383	0.00237633	0.0150684	yes	down	0.94	0.49	0.52	0.35	0.16	0.21
gene-LOC4330695	LOC4330695	protein RICE SALT SENSITIVE 3-like	0.097	-3.36498	0.00238657	0.0151246	yes	down	0.41	0.55	0.56	0	0	0.14
gene-LOC9268709	LOC9268709	uncharacterized LOC9268709, transcript variant X1	0.408	-1.29433	0.00238676	0.0151246	yes	down	5.18	5.06	5.9	2.51	1.27	1.71
gene-LOC4336039	LOC4336039	aldose 1-epimerase	0.292	-1.77656	0.00239502	0.015163	yes	down	0.5	0.81	1.27	0.24	0.11	0.39
gene-LOC4344624	LOC4344624	mavicyanin	0.424	-1.23859	0.00239595	0.015165	yes	down	7.98	4.41	3.54	1.94	2.36	2.29
gene-LOC4335911	LOC4335911	U-box domain-containing protein 26	0.451	-1.14847	0.0023999	0.015186	yes	down	4.51	2.08	2.72	0.98	1.99	1.12
gene-LOC112938685	LOC112938685	uncharacterized LOC112938685	0.206	-2.28088	0.00241037	0.0152363	yes	down	2.07	3.01	0.59	0.48	0.17	0.53
gene-LOC4330275	LOC4330275	uncharacterized LOC4330275	0.365	-1.45435	0.00241366	0.0152508	yes	down	1.48	1.01	2.22	0.34	0.53	0.81
gene-LOC4326273	LOC4326273	peroxidase 24	3.947	1.98082	0.00243517	0.0153649	yes	up	1.02	0.48	0.43	5.35	1.13	0.96
gene-LOC107280374	LOC107280374	-	0.404	-1.30701	0.00244468	0.0154089	yes	down	1.37	1.14	1.56	0.38	0.36	0.87
gene-LOC9271002	LOC9271002	probable leucine-rich repeat receptor-like protein kinase At5g49770	0.374	-1.4177	0.00245873	0.0154813	yes	down	2.14	2.02	1.86	0.4	0.95	0.83
gene-LOC9272120	LOC9272120	fasciclin-like arabinogalactan protein 13	51.311	5.68119	0.00247329	0.0155567	yes	up	0	0	0	1.32	0.12	0.06
gene-LOC4331909	LOC4331909	putative pumilio homolog 7, chloroplastic	9.3	3.2173	0.00249957	0.0157016	yes	up	0.02	0.02	0.03	0.25	0.14	0.22
gene-LOC4329765	LOC4329765	7-deoxyloganetin glucosyltransferase, transcript variant X1	2.007	1.00513	0.00252207	0.015817	yes	up	0.77	1.03	0.87	1.44	1.96	1.82
gene-LOC4338603	LOC4338603	eukaryotic peptide chain release factor subunit 1-2, transcript variant X2	2.719	1.44305	0.00252441	0.0158248	yes	up	0.54	0.44	0.31	1.57	0.86	0.96
gene-LOC107276587	LOC107276587	uncharacterized LOC107276587	0.295	-1.75997	0.00254033	0.0159163	yes	down	2.88	4.13	2.56	0.65	0.43	2.38
gene-LOC4330372	LOC4330372	protein NRT1/ PTR FAMILY 7.2	0.184	-2.43888	0.00254256	0.015922	yes	down	0.54	0.37	0.24	0.05	0.09	0.07
gene-LOC4345286	LOC4345286	enoyl-[acyl-carrier-protein] reductase [NADH] 1, chloroplastic-like, transcript variant X1	2.042	1.02973	0.00255759	0.0159976	yes	up	1.52	1.37	3.01	3.74	3.44	4.61
gene-LOC9271885	LOC9271885	uncharacterized LOC9271885	2.789	1.4796	0.00257417	0.0160784	yes	up	1.51	1.34	0.84	2.12	4.38	3.49
gene-LOC4346052	LOC4346052	xylanase inhibitor protein 1-like	0.027	-5.22032	0.00258986	0.0161678	yes	down	0.6	0.11	0.18	0	0	0
gene-LOC4337608	LOC4337608	soluble inorganic pyrophosphatase 4	3.426	1.77669	0.00259875	0.0162069	yes	up	7.69	13.04	3.05	29.44	30.03	19.73
gene-LOC4339231	LOC4339231	22.3 kDa class VI heat shock protein-like	0.473	-1.07898	0.0026031	0.0162256	yes	down	13.04	9.55	4.1	3.81	4.38	4.15
gene-LOC4323903	LOC4323903	universal stress protein PHOS34	0.343	-1.54433	0.00263778	0.0164037	yes	down	2.63	3.39	6.74	0.89	0.97	2.41
gene-LOC4344240	LOC4344240	protein SRC2	0.141	-2.82479	0.00266662	0.016541	yes	down	18.73	19.02	13.98	0.42	1.29	5.46
gene-LOC4332456	LOC4332456	protein IN2-1 homolog A	0.367	-1.4453	0.00268142	0.0166068	yes	down	2.56	2.17	1.35	0.71	0.62	0.85
[truncated: 700 more rows]

## Sheet: LCa vs. CK
Genes with significant (> 2-fold, p<0.05) expression in LCa vs. CK as determined by RNA-seq analysis
Gene_id	Gene name	Gene description	FC(LCa_DJ/CK_DJ)	Log2FC(LCa_DJ/CK_DJ)	Pvalue	Padjust	Significant	Regulate	CK_DJa	CK_DJb	CK_DJc	LCa_DJa	LCa_DJb	LCa_DJc
gene-LOC9266163	LOC9266163	probable LRR receptor-like serine/threonine-protein kinase At1g51810	49.855	5.63966	4.89e-149	1.15844e-144	yes	up	0.54	0.28	0.56	23.27	23.18	21.67
gene-LOC107278294	LOC107278294	uncharacterized LOC107278294	25.109	4.65015	3.24025e-106	3.83808e-102	yes	up	0.22	0.13	0.18	2.83	3.24	2.84
gene-LOC4337545	LOC4337545	uncharacterized LOC4337545	16.264	4.02357	3.01162e-66	2.37818e-62	yes	up	1.67	1.16	1.43	22.32	24.22	21.83
gene-LOC4334899	LOC4334899	G-type lectin S-receptor-like serine/threonine-protein kinase At2g19130, transcript variant X1	0.125	-2.99616	5.23363e-66	3.09962e-62	yes	down	24.22	17.99	24.11	2.61	2.85	2.79
gene-LOC4349863	LOC4349863	actin-7, transcript variant X1	0.278	-1.8482	4.46183e-65	2.11401e-61	yes	down	131.08	120.18	128.08	36.22	35.34	32.88
gene-LOC9267586	LOC9267586	pentatricopeptide repeat-containing protein At2g15980, transcript variant X14	5.127	2.35817	2.07606e-55	8.19699e-52	yes	up	3.01	3.52	3.59	16.15	17.36	15.32
gene-LOC4342223	LOC4342223	uncharacterized LOC4342223, transcript variant X1	7.001	2.8075	2.06204e-52	6.97853e-49	yes	up	12.21	7.8	9.14	56.02	73.47	81.44
gene-LOC4340986	LOC4340986	acyl-coenzyme A oxidase 3, peroxisomal, transcript variant X1	0.279	-1.83909	2.15973e-46	6.39551e-43	yes	down	29.8	30	28.2	8.87	8.18	7.27
gene-LOC4344868	LOC4344868	-	7.291	2.86614	6.69848e-44	1.76319e-40	yes	up	2.49	1.74	1.97	11.18	12.48	14.07
gene-LOC4339108	LOC4339108	non-specific lipid-transfer protein 1	0.057	-4.1227	2.71731e-36	6.43732e-33	yes	down	157.83	74.97	61.31	5.39	6.91	4.46
gene-LOC9266836	LOC9266836	uncharacterized LOC9266836	4.581	2.19557	1.2072e-34	2.59986e-31	yes	up	2.22	2.32	2.76	12.18	12.05	11.88
gene-LOC4348090	LOC4348090	uncharacterized LOC4348090	7.553	2.91696	3.0483e-34	6.01784e-31	yes	up	1.57	1.81	1.85	13.34	17.64	8.2
gene-LOC4347101	LOC4347101	AP2-like ethylene-responsive transcription factor At1g16060, transcript variant X4	5.412	2.43607	2.42635e-32	4.42156e-29	yes	up	2.1	1.41	1.48	5.89	6.66	5.36
gene-LOC107277719	LOC107277719	uncharacterized LOC107277719	7.027	2.81281	6.92416e-30	1.14336e-26	yes	up	0.66	0.51	0.85	4.21	5.11	4.71
gene-LOC4325163	LOC4325163	S-adenosylmethionine synthase 3-like, transcript variant X2	14.027	3.81014	7.23951e-30	1.14336e-26	yes	up	0.83	0.71	0.34	8.58	11.22	6.36
gene-LOC4334900	LOC4334900	WASH complex subunit 3	0	-13.4469	9.37111e-30	1.38751e-26	yes	down	135.76	114.55	114.4	0	0	0
gene-LOC9271423	LOC9271423	uncharacterized LOC9271423, transcript variant X4	304.816	8.2518	1.5392e-28	2.14491e-25	yes	up	0.07	0.02	0.02	11.34	10.79	12.29
gene-LOC107279100	LOC107279100	ABC transporter E family member 1-like	0.42	-1.25136	5.72822e-27	7.53898e-24	yes	down	12.38	12.95	12.8	4.99	5.82	5.06
gene-LOC4350578	LOC4350578	uncharacterized LOC4350578, transcript variant X1	7.391	2.88579	4.18718e-26	5.22075e-23	yes	up	0.47	0.55	0.82	4.52	5.62	3.36
gene-LOC107278045	LOC107278045	uncharacterized LOC107278045	5.813	2.53928	3.31706e-25	3.91356e-22	yes	up	4.73	4.93	3.01	25.09	24.83	22.79
gene-LOC107281188	LOC107281188	uncharacterized LOC107281188	5.839	2.54574	3.46918e-25	3.91356e-22	yes	up	2.4	2.09	1.45	11.21	13.39	9.62
gene-LOC4350282	LOC4350282	glutathione S-transferase T3, transcript variant X1	23.369	4.54655	6.63171e-24	7.14115e-21	yes	up	0.24	0.23	0.03	3.63	3.23	2.38
gene-LOC4342703	LOC4342703	probable galactinol--sucrose galactosyltransferase 2, transcript variant X1	0.237	-2.07951	9.04342e-24	9.31472e-21	yes	down	39.38	56.87	68.63	14.89	11.21	13.46
gene-LOC4326803	LOC4326803	NAC transcription factor NAM-B2, transcript variant X1	0.297	-1.75352	1.59681e-22	1.57618e-19	yes	down	14.47	16.84	18.29	4.44	5.87	4.04
gene-LOC9270827	LOC9270827	uncharacterized LOC9270827	0.438	-1.1924	2.7835e-21	2.63764e-18	yes	down	77.17	95.74	79.25	26.18	31.81	26.43
gene-LOC112937643	LOC112937643	-	133.025	7.05555	5.87089e-20	5.34929e-17	yes	up	0	0.26	0.26	11.21	10.81	14.94
gene-LOC9267606	LOC9267606	putative disease resistance protein RGA1, transcript variant X1	5.142	2.36239	7.26988e-20	6.37864e-17	yes	up	0.38	0.43	0.42	2.21	2.21	1.84
gene-LOC107276357	LOC107276357	translation initiation factor IF-2	191.708	7.58277	9.0245e-20	7.63537e-17	yes	up	0.03	0.22	0.03	25.4	23.12	15.72
gene-LOC9270249	LOC9270249	putative disease resistance protein RGA3	16.799	4.07032	2.73491e-19	2.23414e-16	yes	up	0.01	0.07	0.04	0.64	0.61	0.65
gene-LOC4335203	LOC4335203	probable flavin-containing monooxygenase 1	3.09	1.62755	1.73348e-18	1.36887e-15	yes	up	8.2	8.36	7.89	19.53	24.9	30.85
gene-LOC107281441	LOC107281441	nucleolin-like, transcript variant X1	1377.48	10.4278	3.20755e-18	2.45119e-15	yes	up	0	0	0	2.37	2.82	2.38
gene-LOC4324396	LOC4324396	uncharacterized LOC4324396	0.327	-1.61372	2.30917e-17	1.70951e-14	yes	down	59.92	45.39	47.95	13.48	19.05	17.08
gene-LOC9272028	LOC9272028	uncharacterized LOC9272028	0.489	-1.0323	3.02788e-17	2.17365e-14	yes	down	257.21	309.82	263.79	130.23	149.04	124.12
gene-LOC112937322	LOC112937322	disease resistance protein RGA2-like	1104.42	10.1091	4.20689e-17	2.93121e-14	yes	up	0	0	0.02	4.82	5.72	3.72
gene-LOC4334948	LOC4334948	uncharacterized LOC4334948	967.529	9.91816	9.68942e-17	6.55836e-14	yes	up	0	0	0.03	9.13	8.85	9.54
gene-LOC112939042	LOC112939042	uncharacterized LOC112939042	39.378	5.29931	5.60591e-16	3.689e-13	yes	up	0.28	0.07	0.13	5.9	4.64	7.89
gene-LOC107278492	LOC107278492	probable LRR receptor-like serine/threonine-protein kinase MEE39	0.006	-7.3719	6.76642e-16	4.33234e-13	yes	down	6.25	29.64	13.41	0.06	0.2	0.04
gene-LOC4347100	LOC4347100	uncharacterized LOC4347100	0.041	-4.6228	9.38144e-16	5.84859e-13	yes	down	6.93	9.18	4.5	0.23	0	0.57
gene-LOC4332162	LOC4332162	calcium uniporter protein 4, mitochondrial	5.02	2.32761	1.14728e-15	6.96897e-13	yes	up	1.08	1.82	2	8.85	6.26	9.26
gene-LOC112937602	LOC112937602	uncharacterized LOC112937602	80.487	6.33069	1.95844e-15	1.15989e-12	yes	up	0	0.35	0	10.08	7.14	9.37
gene-LOC9271995	LOC9271995	cyclin-P1-1	0.47	-1.0884	3.58465e-15	2.02192e-12	yes	down	27.71	27	26.97	13.07	12.76	12.15
gene-LOC9271094	LOC9271094	fibroin heavy chain	692.042	9.43472	8.87327e-15	4.88855e-12	yes	up	0	0	0	6.46	4.64	6.16
gene-LOC4350599	LOC4350599	uncharacterized LOC4350599, transcript variant X1	3.068	1.61733	1.45448e-14	7.83107e-12	yes	up	20.89	11.97	15.56	52.38	55.64	39.38
gene-LOC112937877	LOC112937877	uncharacterized LOC112937877	4.793	2.2609	1.69322e-14	8.91386e-12	yes	up	0.73	0.42	0.45	2.39	3.56	3.24
gene-LOC4334937	LOC4334937	putative disease resistance protein RGA4, transcript variant X1	3.647	1.8668	5.77626e-14	2.97477e-11	yes	up	1.58	1.97	1.5	7.6	6.12	4.52
gene-LOC4340769	LOC4340769	dof zinc finger protein 4-like	0.442	-1.17634	1.05227e-13	5.30388e-11	yes	down	25.16	26.33	21.95	10.31	8.72	11.25
gene-LOC4338007	LOC4338007	NADP-dependent malic enzyme, chloroplastic-like	2.913	1.54253	3.60765e-13	1.78053e-10	yes	up	2.12	3.57	2.71	7.92	8.69	7.54
gene-LOC9271421	LOC9271421	-	4.599	2.20124	4.07559e-13	1.97042e-10	yes	up	0.41	0.55	0.85	2.68	2.13	3.46
gene-LOC4339190	LOC4339190	cysteine proteinase inhibitor 2-like	2.097	1.0682	4.52286e-13	2.14293e-10	yes	up	66.34	80.05	57.17	148.68	132.78	140.28
gene-LOC4328654	LOC4328654	SPX domain-containing protein 2-like	0.372	-1.42772	4.93445e-13	2.2921e-10	yes	down	10.07	12.43	11.93	4.73	4.15	3.75
gene-LOC4324380	LOC4324380	putative serpin-Z12	4.365	2.12604	7.44585e-13	3.39216e-10	yes	up	1.22	1.07	0.95	4.4	3.63	5.89
gene-LOC4327593	LOC4327593	beta-glucosidase 3-like	0.359	-1.47823	7.78418e-13	3.47938e-10	yes	down	30.47	21.15	36.12	10.74	10.34	9.86
gene-LOC112938684	LOC112938684	uncharacterized LOC112938684	484.465	8.92025	9.35456e-13	4.10388e-10	yes	up	0	0	0	2.57	1.8	1.14
gene-LOC107280527	LOC107280527	probable disease resistance protein RF45	0.183	-2.45262	9.77557e-13	4.2106e-10	yes	down	2.56	2.95	3.78	0.36	0.43	0.66
gene-LOC9271252	LOC9271252	50S ribosomal protein L12, chloroplastic-like	0.419	-1.25383	1.37379e-12	5.81163e-10	yes	down	42.36	33.19	34.29	15.19	17.01	13.44
gene-LOC4333349	LOC4333349	kinesin-like protein KIN-12C	6.167	2.62463	1.84749e-12	7.67841e-10	yes	up	0.31	0.4	0.17	1.52	2.23	1.79
gene-LOC9266189	LOC9266189	ent-copalyl diphosphate synthase 2-like	3.259	1.70428	2.11435e-12	8.63604e-10	yes	up	1.95	2.91	1.51	6.01	6.59	7.86
gene-LOC4341343	LOC4341343	ent-sandaracopimaradiene 3-hydroxylase-like	2.708	1.43697	2.24357e-12	9.0085e-10	yes	up	5.72	7.12	4.12	13.67	15.9	15.77
gene-LOC9269133	LOC9269133	dirigent protein 2, transcript variant X2	10.209	3.35179	2.30096e-12	9.08496e-10	yes	up	1.65	0.52	0.34	8.19	9.31	7.52
gene-LOC9266406	LOC9266406	transcription factor E2FC	0.459	-1.12197	3.26072e-12	1.26634e-09	yes	down	8.05	9.02	9.15	4.62	4.37	5.18
gene-LOC4342014	LOC4342014	uncharacterized LOC4342014, transcript variant X2	0.462	-1.11271	3.41163e-12	1.30357e-09	yes	down	8.18	7.71	8.66	4.23	4.01	3.52
gene-LOC4335576	LOC4335576	L-gulonolactone oxidase 5	0.432	-1.21081	8.44509e-12	3.17562e-09	yes	down	6.4	8.2	8.17	3.24	3.35	3.1
gene-LOC4338091	LOC4338091	uncharacterized LOC4338091	2.162	1.1121	1.83204e-11	6.61317e-09	yes	up	15.89	14.11	15.87	35	29.95	33.16
gene-LOC4340994	LOC4340994	xylanase inhibitor protein 1, transcript variant X2	0.066	-3.91278	1.84242e-11	6.61317e-09	yes	down	3.53	4.01	2.12	0.35	0.24	0.05
gene-LOC4334968	LOC4334968	pyruvate dehydrogenase E1 component subunit alpha-3, chloroplastic-like	0.415	-1.26759	1.157e-10	4.03078e-08	yes	down	30.39	35.2	46.56	12.83	18.45	14.87
gene-LOC4339507	LOC4339507	uncharacterized LOC4339507	3.839	1.94085	1.685e-10	5.78518e-08	yes	up	2.38	1.51	3.15	7.64	7.95	10.47
gene-LOC107281536	LOC107281536	uncharacterized LOC107281536	4.249	2.08721	1.80008e-10	6.09197e-08	yes	up	0.2	0.26	0.22	0.87	1.11	0.87
gene-LOC9270230	LOC9270230	uncharacterized membrane protein DDB_G0293934, transcript variant X10	4.959	2.31006	2.1638e-10	7.21977e-08	yes	up	0.29	0.68	0.34	2.43	1.3	2.48
gene-LOC4333095	LOC4333095	uncharacterized LOC4333095	0.45	-1.1515	2.93849e-10	9.66845e-08	yes	down	282.74	269.5	178.08	116.62	97.13	111.13
gene-LOC4349379	LOC4349379	ethylene-responsive transcription factor ERF038	15.492	3.95341	3.61587e-10	1.15757e-07	yes	up	0.04	0.35	0.03	2.2	2.11	2.11
gene-LOC4349239	LOC4349239	protein CURVATURE THYLAKOID 1B, chloroplastic	0.493	-1.01986	3.8765e-10	1.22446e-07	yes	down	416.6	621.79	622.37	255.45	284.77	269.33
gene-LOC4334921	LOC4334921	probable L-type lectin-domain containing receptor kinase S.5	0.169	-2.5608	4.01617e-10	1.25188e-07	yes	down	1.87	2.06	3.61	0.57	0.47	0.23
gene-LOC107281669	LOC107281669	uncharacterized LOC107281669	4.265	2.09247	7.20628e-10	2.18868e-07	yes	up	3.08	2.5	6.88	18.95	20.3	13.67
gene-LOC4350979	LOC4350979	cytochrome P450 71D10	4.016	2.00559	7.50429e-10	2.25034e-07	yes	up	2	5.26	2.55	12.7	9.73	16.63
gene-LOC4335077	LOC4335077	probable inactive methyltransferase Os04g0175900	0.4	-1.32198	8.27763e-10	2.45121e-07	yes	down	46.17	54.78	59.46	19.84	29.37	15.15
gene-LOC107278796	LOC107278796	uncharacterized LOC107278796	219	7.77479	9.69447e-10	2.77913e-07	yes	up	0	0	0	1.04	0.82	0.85
gene-LOC107278207	LOC107278207	uncharacterized LOC107278207	189.106	7.56305	9.73692e-10	2.77913e-07	yes	up	0	0	0.02	1.52	1.19	1.15
gene-LOC107280684	LOC107280684	uncharacterized LOC107280684, transcript variant X1	3.176	1.66716	1.4363e-09	3.9565e-07	yes	up	1.48	1.08	0.91	2.95	3.4	3.06
gene-LOC9269280	LOC9269280	jasmonate O-methyltransferase, transcript variant X3	4.482	2.16415	1.49243e-09	4.06388e-07	yes	up	0.68	0.82	0.31	2.75	2.99	2.26
gene-LOC4350580	LOC4350580	uncharacterized LOC4350580, transcript variant X1	17.803	4.15403	1.63674e-09	4.40619e-07	yes	up	0.04	0.03	0.06	0.79	1.13	0.31
gene-LOC112937443	LOC112937443	uncharacterized LOC112937443	3.133	1.64761	2.03013e-09	5.35904e-07	yes	up	2.1	1.17	1.65	5.36	6.64	7.63
gene-LOC4352891	LOC4352891	epoxide hydrolase A, transcript variant X1	4.132	2.04701	2.03594e-09	5.35904e-07	yes	up	1.9	0.7	1.35	6.64	3.79	5.73
gene-LOC4342779	LOC4342779	uncharacterized LOC4342779, transcript variant X2	2.959	1.56532	2.64092e-09	6.80036e-07	yes	up	1.11	0.99	0.83	3.31	2.8	2.89
gene-LOC4349163	LOC4349163	subtilisin-like protease SBT1.2	2.196	1.13504	3.88836e-09	9.90487e-07	yes	up	5.6	7.38	5.24	15.92	11.87	11.71
gene-LOC4347608	LOC4347608	uncharacterized LOC4347608, transcript variant X1	0.497	-1.00786	4.43278e-09	1.11715e-06	yes	down	8.61	11.77	11.29	5.04	5.57	5.16
gene-LOC4340333	LOC4340333	putrescine hydroxycinnamoyltransferase 1-like	0.336	-1.57208	5.00473e-09	1.24802e-06	yes	down	12.03	11.92	14.36	2.46	5.95	4.36
gene-LOC107280552	LOC107280552	uncharacterized LOC107280552	177.078	7.46824	8.58512e-09	2.07532e-06	yes	up	0	0	0	0.61	0.92	0.62
gene-LOC107277942	LOC107277942	uncharacterized LOC107277942	2.865	1.51879	1.03329e-08	2.47259e-06	yes	up	31.91	16.26	14.38	55.02	61.37	61.07
gene-LOC4348078	LOC4348078	cytochrome P450 89A2	3.292	1.71917	1.34652e-08	3.14055e-06	yes	up	1.28	1.04	0.76	3.71	2.87	3.43
gene-LOC9269000	LOC9269000	uncharacterized LOC9269000	0.492	-1.02453	1.3522e-08	3.14055e-06	yes	down	18.34	24.26	24.28	11.12	11.78	9.65
gene-LOC4335177	LOC4335177	ABC transporter C family member 4	0.368	-1.441	2.06713e-08	4.7544e-06	yes	down	2.33	3.79	2.5	0.94	1.34	0.85
gene-LOC4335390	LOC4335390	germin-like protein 8-14	0.414	-1.27334	3.33506e-08	7.52452e-06	yes	down	16.3	13.72	11.15	5.49	5.53	5.82
gene-LOC4341625	LOC4341625	premnaspirodiene oxygenase	2.538	1.34378	3.54015e-08	7.76539e-06	yes	up	4.72	7.49	3.57	12.3	13.18	14
gene-LOC4342614	LOC4342614	probable 1-deoxy-D-xylulose-5-phosphate synthase 2, chloroplastic	2.25	1.17002	3.61066e-08	7.84738e-06	yes	up	3.36	3.84	2.18	6.7	7.24	6.85
gene-LOC107280279	LOC107280279	glycine-rich protein 1-like	143.341	7.16331	5.27998e-08	1.12687e-05	yes	up	0	0	0	2.58	1.98	2.55
gene-LOC4329175	LOC4329175	obtusifoliol 14-alpha demethylase	2.637	1.39914	6.81225e-08	1.42816e-05	yes	up	6.47	7.79	4.07	14.92	12.18	20.51
gene-LOC4351694	LOC4351694	photosystem I reaction center subunit N, chloroplastic	0.397	-1.33179	8.14264e-08	1.67738e-05	yes	down	494.19	288.71	236.33	121.19	118.43	161.41
gene-LOC9268308	LOC9268308	uncharacterized LOC9268308	0.132	-2.91929	8.51317e-08	1.7386e-05	yes	down	4.04	1.31	4.55	0.32	0.61	0.39
gene-LOC112938292	LOC112938292	uncharacterized LOC112938292	110.924	6.79343	9.77844e-08	1.97993e-05	yes	up	0	0	0.02	0.91	1.16	0.74
gene-LOC4339312	LOC4339312	cytochrome P450 71A1, transcript variant X3	0.464	-1.10846	1.05591e-07	2.10206e-05	yes	down	3.99	4.81	4.58	2	1.84	2.37
gene-LOC4352474	LOC4352474	uncharacterized LOC4352474, transcript variant X1	2.665	1.41389	1.1161e-07	2.18517e-05	yes	up	0.94	1.3	0.93	3	2.71	2.65
gene-LOC107277528	LOC107277528	uncharacterized LOC107277528, transcript variant X2	11.576	3.53312	1.14333e-07	2.22012e-05	yes	up	0	0.31	0.17	1.75	0.93	1.01
gene-LOC4342395	LOC4342395	photosystem II 10 kDa polypeptide, chloroplastic	0.21	-2.25082	1.27494e-07	2.42276e-05	yes	down	17.94	14.63	10.57	1.04	2.58	5.32
gene-LOC107282083	LOC107282083	uncharacterized LOC107282083	0.078	-3.68415	1.27837e-07	2.42276e-05	yes	down	1.44	4.46	1.69	0.23	0.09	0.22
gene-LOC9268960	LOC9268960	fructose-bisphosphate aldolase, chloroplastic-like	0.333	-1.58726	1.30937e-07	2.45441e-05	yes	down	8.2	7.31	7.95	1.99	1.73	4.12
gene-LOC4333410	LOC4333410	UDP-glucose 6-dehydrogenase 2-like	0.078	-3.6816	1.31579e-07	2.45441e-05	yes	down	1.02	0.87	0.91	0.04	0.05	0.13
gene-LOC4348149	LOC4348149	uncharacterized LOC4348149	2.846	1.50903	1.42956e-07	2.6458e-05	yes	up	3.06	2.28	1.64	10.2	8.19	7.98
gene-LOC4336447	LOC4336447	UDP-glycosyltransferase 82A1, transcript variant X1	0.043	-4.55506	1.60893e-07	2.88754e-05	yes	down	1.44	0.72	1.16	0.14	0	0
gene-LOC107281846	LOC107281846	uncharacterized LOC107281846, transcript variant X1	127.032	6.98905	1.76533e-07	3.14441e-05	yes	up	0	0	0	0.39	0.54	0.37
gene-LOC9266875	LOC9266875	uncharacterized LOC9266875, transcript variant X1	121.523	6.92508	2.17898e-07	3.79559e-05	yes	up	0	0	0	0.31	0.35	0.37
gene-LOC107280512	LOC107280512	uncharacterized LOC107280512, transcript variant X3	60.753	5.92488	2.24895e-07	3.80555e-05	yes	up	0	0	0.06	0.98	1.64	0.87
gene-LOC4342925	LOC4342925	4-coumarate--CoA ligase-like 7	2.157	1.10896	2.40116e-07	4.03429e-05	yes	up	1.93	2.46	2.09	4.32	5.3	4.66
gene-LOC4350063	LOC4350063	serine/threonine-protein kinase 3, transcript variant X2	3.152	1.65629	3.64658e-07	5.91696e-05	yes	up	1.24	0.95	0.79	3.2	2.01	4.15
gene-LOC4351427	LOC4351427	protein ZINC INDUCED FACILITATOR-LIKE 1, transcript variant X1	2.194	1.13326	3.70796e-07	5.97561e-05	yes	up	6.47	7.56	4.24	15.47	12.49	11.44
gene-LOC107277889	LOC107277889	uncharacterized LOC107277889, transcript variant X1	20.547	4.36088	3.76365e-07	6.02438e-05	yes	up	0.11	0	0	0.91	0.34	0.72
gene-LOC9267097	LOC9267097	auxin-responsive protein SAUR71	0.406	-1.29925	3.85211e-07	6.1246e-05	yes	down	16.53	16.35	11.84	5	6.99	5.98
gene-LOC4329399	LOC4329399	tankyrase	10.102	3.33657	6.1189e-07	9.29573e-05	yes	up	0.09	0.09	0.12	1.35	0.81	0.84
gene-LOC107277219	LOC107277219	annexin D2	12.716	3.66855	6.17101e-07	9.31155e-05	yes	up	0.07	0.35	0	2.3	1.2	1.16
gene-LOC4334182	LOC4334182	isoflavone 2'-hydroxylase	0.394	-1.34244	6.45613e-07	9.68011e-05	yes	down	6.15	6.04	7.81	2.66	3.46	1.72
gene-LOC4332399	LOC4332399	uncharacterized LOC4332399	0.343	-1.54295	6.99997e-07	0.000102971	yes	down	7.45	9.24	6.47	3.28	2.68	1.91
gene-LOC4334942	LOC4334942	uncharacterized LOC4334942	114.857	6.84369	7.04147e-07	0.000102971	yes	up	0	0	0	0.71	1.81	1.54
gene-LOC9268628	LOC9268628	L-type lectin-domain containing receptor kinase IV.1	2.544	1.34708	7.72525e-07	0.000111805	yes	up	3.11	2.42	1.5	7.1	5.32	5.23
gene-LOC9266647	LOC9266647	uncharacterized LOC9266647, transcript variant X3	0.195	-2.35746	8.27314e-07	0.000118578	yes	down	4.07	4.53	8.88	1.45	1.75	0.71
gene-LOC4326044	LOC4326044	uncharacterized LOC4326044	0.008	-6.93069	8.59954e-07	0.00012199	yes	down	2.32	2.13	0.52	0	0	0
gene-LOC4350959	LOC4350959	uncharacterized LOC4350959, transcript variant X1	0.466	-1.10177	8.83208e-07	0.000124543	yes	down	67.06	93.89	109.37	33.23	54.52	34.48
gene-LOC4332450	LOC4332450	uncharacterized LOC4332450	12.378	3.62972	9.24479e-07	0.000128829	yes	up	0.07	0	0.03	0.21	0.53	0.45
gene-LOC9266139	LOC9266139	uncharacterized LOC9266139	0.012	-6.36746	9.43264e-07	0.000130678	yes	down	1.26	0.91	0.74	0	0.03	0
gene-LOC4328879	LOC4328879	E3 ubiquitin-protein ligase EL5-like	0.336	-1.57356	1.03938e-06	0.000143156	yes	down	17.66	11.23	7.26	4.61	4.44	2.98
gene-LOC4347417	LOC4347417	pirin-like protein	0.286	-1.80474	1.11409e-06	0.000150816	yes	down	18.86	8.92	5.98	2.63	3.87	3.08
gene-LOC4339106	LOC4339106	expansin-A4-like	0.096	-3.38497	1.34833e-06	0.00018048	yes	down	1.27	1.56	1.2	0.09	0.25	0.04
gene-LOC107278636	LOC107278636	L-type lectin-domain containing receptor kinase IV.1	4.207	2.07268	1.3539e-06	0.00018048	yes	up	0.2	0.67	1	2.33	2.61	2.88
gene-LOC4330609	LOC4330609	ACT domain-containing protein ACR7	0.452	-1.14706	1.3637e-06	0.00018048	yes	down	7.15	9.06	6.05	2.93	3.91	3.09
gene-LOC4334643	LOC4334643	uncharacterized LOC4334643	0.44	-1.1858	1.56127e-06	0.00020548	yes	down	38.7	54.49	75.52	24.18	30.36	18.98
gene-LOC4332889	LOC4332889	alpha-humulene synthase	0.076	-3.7195	1.84368e-06	0.000239351	yes	down	0.57	0.98	1.34	0	0.06	0.19
gene-LOC4349963	LOC4349963	NAC domain-containing protein 71-like	2.305	1.20481	1.84893e-06	0.000239351	yes	up	11.75	10.17	9.65	33.09	15.03	23.24
gene-LOC112938766	LOC112938766	uncharacterized LOC112938766	95.26	6.5738	2.16643e-06	0.000272994	yes	up	0	0	0	4.47	2.86	2.89
gene-LOC107278032	LOC107278032	-	14.143	3.822	2.66147e-06	0.000329005	yes	up	0	0.05	0.12	0.58	0.57	1.17
gene-LOC4340283	LOC4340283	cystathionine beta-lyase, chloroplastic, transcript variant X1	0.446	-1.16406	2.66648e-06	0.000329005	yes	down	6.76	5.43	6.47	1.99	3.47	2.76
gene-LOC4345604	LOC4345604	alpha carbonic anhydrase 7	0.278	-1.84923	2.72357e-06	0.000334308	yes	down	16.36	16.9	13.56	2.52	2.28	8.01
gene-LOC9271063	LOC9271063	uncharacterized LOC9271063	2.365	1.24194	2.79088e-06	0.000340804	yes	up	1.95	1.88	2.65	4.25	4.52	6.41
gene-LOC112937887	LOC112937887	uncharacterized LOC112937887, transcript variant X1	3.432	1.77889	2.97785e-06	0.00036098	yes	up	0.99	1.64	2.23	3.88	6.38	6.25
gene-LOC4332586	LOC4332586	serine/arginine repetitive matrix protein 2	5.135	2.36036	3.35448e-06	0.000399335	yes	up	0.57	0.45	0.12	2.11	2.26	1.4
gene-LOC4342810	LOC4342810	DIMBOA UDP-glucosyltransferase BX9	2.18	1.12454	3.64559e-06	0.000429672	yes	up	1.63	2.23	1.92	3.78	3.66	4.4
gene-LOC4333649	LOC4333649	alpha-amylase/trypsin inhibitor	0.445	-1.16954	3.69317e-06	0.000432679	yes	down	18.59	17.44	10.54	7.12	6.93	6.42
gene-LOC4348557	LOC4348557	nuclear transcription factor Y subunit A-3	13.084	3.70971	4.84252e-06	0.00055689	yes	up	0.06	0.17	0.11	1.83	1.44	1.04
gene-LOC4348767	LOC4348767	glycine-rich cell wall structural protein 2-like	2.754	1.46162	5.02692e-06	0.000575303	yes	up	11.69	24.74	13.69	44.29	27.63	62.04
gene-LOC4341276	LOC4341276	uncharacterized LOC4341276	4.214	2.07503	5.56997e-06	0.000628346	yes	up	1.57	0.89	0.45	4.68	5.06	2.35
gene-LOC4351394	LOC4351394	calmodulin-binding protein 25	0.326	-1.61822	5.69581e-06	0.000639496	yes	down	26.79	18.49	9.06	5.32	5.2	6.97
gene-LOC4350534	LOC4350534	cytochrome P450 78A5	2.096	1.06737	5.78182e-06	0.000640052	yes	up	2.15	3.02	1.98	5.49	4.21	5.1
gene-LOC4328105	LOC4328105	uncharacterized LOC4328105	0.421	-1.24929	6.03356e-06	0.000661737	yes	down	13.47	10.32	6.08	4.69	3.55	4.16
gene-LOC112936109	LOC112936109	uncharacterized LOC112936109	0.012	-6.43379	6.21239e-06	0.000675099	yes	down	0.5	0.27	0.73	0	0	0
gene-LOC107277989	LOC107277989	protein NRT1/ PTR FAMILY 4.5, transcript variant X1	5.705	2.51219	6.27702e-06	0.000678675	yes	up	0.27	0.24	0.08	1.19	0.81	1.17
gene-LOC4336763	LOC4336763	putative RING-H2 finger protein ATL50	0.44	-1.18558	6.46287e-06	0.000692784	yes	down	11.82	14.28	12.92	4.57	4.32	8.03
gene-LOC4348481	LOC4348481	uncharacterized LOC4348481, transcript variant X1	2.078	1.05531	6.63964e-06	0.000708527	yes	up	1.22	1.28	1.04	2.16	2.42	2.58
gene-LOC4335417	LOC4335417	transcription factor bHLH35	0.367	-1.44768	6.70569e-06	0.000712367	yes	down	10.33	9.06	4.66	3.22	3.37	1.97
gene-LOC9269313	LOC9269313	uncharacterized LOC9269313	2.186	1.12832	7.24213e-06	0.000755798	yes	up	0.49	0.55	0.57	1.27	1.09	1.12
gene-LOC4340334	LOC4340334	NADPH-dependent aldehyde reductase-like protein, chloroplastic	0.219	-2.19037	7.54583e-06	0.000784038	yes	down	2.84	1.57	3.03	0.32	0.47	0.82
gene-LOC4343348	LOC4343348	probable 5'-adenylylsulfate reductase 1, chloroplastic	0.421	-1.24679	8.26076e-06	0.000854574	yes	down	6.57	9.17	5.17	2.67	3.86	2.18
gene-LOC107281558	LOC107281558	-	0.07	-3.83796	8.79233e-06	0.00090561	yes	down	2.98	2.21	1.27	0.09	0.36	0
gene-LOC4327934	LOC4327934	transcription factor LATE FLOWERING-like, transcript variant X2	0.345	-1.53413	1.01132e-05	0.00101089	yes	down	1.49	1.73	1.45	0.36	0.61	0.63
gene-LOC4338611	LOC4338611	lichenase-2	0.362	-1.46666	1.09677e-05	0.0010826	yes	down	5.77	9.53	11.1	1.78	3.32	4.34
gene-LOC4351616	LOC4351616	disheveled-associated activator of morphogenesis 1	77.058	6.26787	1.12508e-05	0.00110137	yes	up	0	0	0	0.3	0.37	0.46
gene-LOC4334093	LOC4334093	uncharacterized LOC4334093	0.425	-1.23351	1.32151e-05	0.00126747	yes	down	10.81	14.29	7.18	4.41	4.84	4.3
gene-LOC4340014	LOC4340014	uncharacterized LOC4340014, transcript variant X3	0.461	-1.11745	1.43121e-05	0.00136166	yes	down	9.16	8.62	6.7	4.05	2.66	4.12
gene-LOC4344199	LOC4344199	momilactone A synthase-like	0.386	-1.37359	1.56402e-05	0.00147616	yes	down	31.04	28.69	61.65	11.63	12.83	22.73
gene-LOC4331443	LOC4331443	flavanone 3-dioxygenase 2-like	0.402	-1.31373	1.64394e-05	0.00154543	yes	down	12.74	9.27	6.4	3.43	2.85	5
gene-LOC4347102	LOC4347102	gamma-glutamyl peptidase 3	2.611	1.38475	1.70224e-05	0.00159392	yes	up	1.96	4.94	3.95	10.06	7.15	11.89
gene-LOC4342322	LOC4342322	uncharacterized LOC4342322	2.066	1.04698	1.73951e-05	0.0016224	yes	up	1.1	1.92	1.3	2.77	2.59	3.46
gene-LOC4343230	LOC4343230	probable xyloglucan endotransglucosylase/hydrolase protein 32	0.153	-2.70616	1.7753e-05	0.00163237	yes	down	1.06	1	0.87	0.11	0.23	0.1
gene-LOC4335474	LOC4335474	7-deoxyloganetin glucosyltransferase	0.426	-1.22958	1.78465e-05	0.00163237	yes	down	7.43	17.97	16.67	5.63	6.4	5.7
gene-LOC4337668	LOC4337668	uncharacterized LOC4337668, transcript variant X1	2.614	1.38636	1.80677e-05	0.00164375	yes	up	0.71	0.96	0.74	1.95	2.26	2.06
gene-LOC107275293	LOC107275293	uncharacterized LOC107275293	5.323	2.41212	1.81097e-05	0.00164375	yes	up	0.22	0.55	0.07	1.17	1.77	1.44
gene-LOC107278251	LOC107278251	-	2.841	1.50643	1.82363e-05	0.00164892	yes	up	0.34	0.49	0.52	0.98	1.4	1.32
gene-LOC107281531	LOC107281531	uncharacterized LOC107281531	0.328	-1.60905	1.90473e-05	0.00170121	yes	down	13.47	11.51	4.54	1.98	3.21	4.36
gene-LOC4348855	LOC4348855	MDIS1-interacting receptor like kinase 2	0.353	-1.5029	1.91018e-05	0.00170121	yes	down	1.45	1.35	0.73	0.45	0.35	0.43
gene-LOC9269700	LOC9269700	uncharacterized LOC9269700	5.091	2.34805	1.94444e-05	0.00171613	yes	up	0.57	1.42	2.79	8.93	6.45	8.64
gene-LOC4340280	LOC4340280	uncharacterized LOC4340280	0.22	-2.18708	1.9837e-05	0.00174051	yes	down	1.04	1.05	1.75	0.27	0.23	0.36
gene-LOC4333287	LOC4333287	protein DETOXIFICATION 40, transcript variant X3	0.42	-1.25224	2.09343e-05	0.00180997	yes	down	2.52	4.27	3.33	1.4	1.7	1.09
gene-LOC4341302	LOC4341302	solute carrier family 40 member 1-like, transcript variant X1	6.761	2.75727	2.16075e-05	0.00184795	yes	up	0.05	0.14	0.17	0.7	1.24	0.49
gene-LOC4339746	LOC4339746	uncharacterized LOC4339746	0.453	-1.14354	2.20102e-05	0.00187562	yes	down	6.67	9.2	5.79	3.11	3.1	3.47
gene-LOC4349677	LOC4349677	calmodulin-binding protein 25	0.393	-1.34864	2.34288e-05	0.00197519	yes	down	37.48	24.04	14.08	11.12	8.5	9.75
gene-OrsajCp087	ccsA	cytochrome c biogenesis protein	2.109	1.0764	2.43388e-05	0.00204463	yes	up	4.07	5.41	6	13.72	9.22	7.29
gene-LOC4339394	LOC4339394	UDP-glycosyltransferase 88F5	32.191	5.0086	3.04798e-05	0.00248989	yes	up	0	0	0.06	0.69	0.65	0.65
gene-LOC9269942	LOC9269942	E3 ubiquitin-protein ligase ATL41	0.164	-2.60566	3.53974e-05	0.00285226	yes	down	1.83	1.72	1.65	0.39	0.46	0
gene-LOC4334972	LOC4334972	subtilisin-like protease SBT3.9	0.016	-6.00956	3.62299e-05	0.00290945	yes	down	0.27	0.4	0.23	0	0	0
gene-LOC4334016	LOC4334016	50S ribosomal protein L7/L12	0.417	-1.263	3.88114e-05	0.00304451	yes	down	5.19	5.46	4.93	1.9	2.06	2.46
gene-LOC9270101	LOC9270101	uncharacterized LOC9270101, transcript variant X1	5.943	2.57109	3.92845e-05	0.00306957	yes	up	0.81	0.1	0.53	3.63	5.08	1.39
gene-LOC112935994	LOC112935994	protein NRT1/ PTR FAMILY 5.10-like	29.995	4.90663	4.09755e-05	0.00316192	yes	up	0.08	0	0.37	3.14	5.3	5.12
gene-LOC4334944	LOC4334944	uncharacterized LOC4334944	0.117	-3.09456	4.16248e-05	0.00319123	yes	down	0.65	1.08	0.96	0.1	0	0.21
gene-LOC4323880	LOC4323880	crocetin glucosyltransferase, chloroplastic	3.514	1.81295	4.25278e-05	0.00322911	yes	up	2.24	3.37	1.08	12.4	3.62	6.97
gene-LOC107278448	LOC107278448	uncharacterized LOC107278448	68.526	6.09859	4.66936e-05	0.00344602	yes	up	0	0	0	2.74	0.96	1.24
gene-LOC4327925	LOC4327925	peptidyl-prolyl cis-trans isomerase FKBP65, transcript variant X1	0.498	-1.00539	4.98929e-05	0.00367069	yes	down	9.85	14.7	8.81	4	6.27	6.06
gene-LOC112939049	LOC112939049	uncharacterized LOC112939049, transcript variant X2	3.801	1.92638	6.3423e-05	0.00444524	yes	up	0.1	0.18	0.2	1.28	1.44	0.82
gene-LOC4336271	LOC4336271	uncharacterized LOC4336271	0.229	-2.12743	6.87504e-05	0.00473458	yes	down	3.66	2.99	2.18	0.66	0.39	0.94
gene-LOC107276502	LOC107276502	cysteine-rich receptor-like protein kinase 6, transcript variant X1	3.672	1.87659	7.24873e-05	0.00492041	yes	up	0.42	0.51	1.88	4.14	3.21	2.8
gene-LOC4328577	LOC4328577	amino acid transporter AVT6A, transcript variant X1	0.42	-1.25128	7.52735e-05	0.00506119	yes	down	2.74	3.94	2.82	1.47	0.81	1.66
gene-LOC112938785	LOC112938785	protein FAR1-RELATED SEQUENCE 5-like	48.892	5.61153	7.58877e-05	0.00506417	yes	up	0	0	0.03	0.62	0.22	0.77
gene-LOC9269297	LOC9269297	monothiol glutaredoxin-S9-like	0.246	-2.02042	7.65863e-05	0.00509643	yes	down	15.64	4.95	4.95	2.69	1.35	2.09
gene-LOC4338559	LOC4338559	uncharacterized LOC4338559, transcript variant X1	2.012	1.00867	7.81604e-05	0.00517212	yes	up	1.43	1.75	1.65	3.59	2.64	3.43
gene-LOC4338246	LOC4338246	CRAL-TRIO domain-containing protein C589.09, mitochondrial, transcript variant X1	0.438	-1.19199	8.34084e-05	0.00545841	yes	down	2.96	4.36	3.68	1.71	1.56	1.48
gene-LOC9266870	LOC9266870	uncharacterized LOC9266870, transcript variant X1	5.495	2.45807	8.39611e-05	0.00547945	yes	up	0.45	0.11	0.12	0.66	2.04	0.71
gene-LOC4327517	LOC4327517	copper transport protein CCH	2.043	1.03045	9.26337e-05	0.00594714	yes	up	5.42	8.95	8.4	14.75	16.55	14.81
gene-LOC4339057	LOC4339057	uncharacterized LOC4339057	2.126	1.08834	0.000100949	0.00637731	yes	up	4.27	3.16	3.29	6.62	5.34	10.54
gene-LOC9270987	LOC9270987	uncharacterized LOC9270987	2.32	1.21412	0.000101903	0.00642046	yes	up	1.57	2.05	1.83	3.9	3.74	4.87
gene-LOC4335075	LOC4335075	uncharacterized LOC4335075	0.306	-1.70919	0.000117373	0.00725069	yes	down	3.22	4.26	4.3	0.82	1.63	1.12
gene-LOC4340343	LOC4340343	putative leucine-rich repeat receptor-like serine/threonine-protein kinase At2g24130	0.21	-2.24934	0.000127612	0.00775161	yes	down	1.23	0.59	0.25	0.12	0.17	0.15
gene-LOC112939662	LOC112939662	uncharacterized LOC112939662	68.051	6.08855	0.000132488	0.00796611	yes	up	0	0	0	0.67	0.59	0.07
gene-LOC9269530	LOC9269530	uncharacterized LOC9269530, transcript variant X1	2.735	1.45145	0.00013692	0.00814953	yes	up	1.75	2.83	1.7	7.23	7.32	3.02
gene-LOC107279541	LOC107279541	uncharacterized LOC107279541	2.378	1.24968	0.000150797	0.0088054	yes	up	0.39	0.6	0.63	1.25	1.12	1.44
gene-LOC4331699	LOC4331699	type I inositol polyphosphate 5-phosphatase 4, transcript variant X8	2.785	1.47763	0.000150846	0.0088054	yes	up	0.14	0.24	0.3	1.05	0.78	0.78
gene-LOC4326068	LOC4326068	rust resistance kinase Lr10	2.299	1.20078	0.000152321	0.00886607	yes	up	1.66	2.08	1	3.38	4.64	2.68
gene-LOC4326000	LOC4326000	Bowman-Birk type bran trypsin inhibitor-like	0.483	-1.0492	0.000161261	0.00925004	yes	down	6.5	8.41	8.67	5.24	3.69	2.36
gene-LOC112937378	LOC112937378	uncharacterized LOC112937378	2.633	1.3967	0.0001647	0.00937917	yes	up	5.01	1.93	4.96	9.59	8.98	10.67
gene-LOC4342301	LOC4342301	uncharacterized LOC4342301	0.411	-1.283	0.000166761	0.00945113	yes	down	12.56	6.47	6.55	3.11	3.61	3.69
gene-LOC112939370	LOC112939370	probable glycosyltransferase At5g11130	2	1.00009	0.000171745	0.00967129	yes	up	1.4	2.21	2.85	3.72	4.75	4.3
gene-LOC4340361	LOC4340361	uncharacterized LOC4340361, transcript variant X2	3.837	1.94006	0.00017187	0.00967129	yes	up	0.41	0.2	0.76	1.19	2.17	1.87
gene-LOC9268283	LOC9268283	uncharacterized LOC9268283	2.834	1.50307	0.000174518	0.00975077	yes	up	2.25	6.23	4.02	12.58	8.03	14.38
gene-LOC4341416	LOC4341416	submaxillary gland androgen-regulated protein 3A	2.119	1.08371	0.00017814	0.00990644	yes	up	4.16	6.1	7.82	10.51	16.11	11.42
gene-LOC9271608	LOC9271608	auxin-responsive protein SAUR71	0.488	-1.03378	0.000228375	0.0121851	yes	down	11.35	14.26	8	6.8	4.91	5.42
gene-LOC4340890	LOC4340890	beta-glucosidase 24-like	9.237	3.20737	0.00023367	0.0123645	yes	up	0.08	0.05	0.03	0.64	0.5	0.33
gene-LOC4351103	LOC4351103	probable beta-D-xylosidase 2	0.106	-3.24188	0.000233824	0.0123645	yes	down	0.43	0.27	0.16	0.05	0.03	0.01
gene-LOC107276559	LOC107276559	putative disease resistance RPP13-like protein 2	8.438	3.07683	0.000242278	0.012783	yes	up	0	0.29	0.46	2.84	1.4	2.1
gene-LOC4341034	LOC4341034	uncharacterized LOC4341034, transcript variant X1	0.443	-1.17529	0.000247945	0.0129952	yes	down	4.04	6.99	9.9	2.88	3.95	2.34
gene-LOC112939543	LOC112939543	uncharacterized LOC112939543	0.026	-5.24776	0.000257375	0.0134005	yes	down	0.12	0.34	0.16	0.02	0	0
gene-LOC4350595	LOC4350595	uncharacterized LOC4350595, transcript variant X6	2.867	1.51962	0.000281274	0.0144229	yes	up	0.6	0.24	0.43	1.31	1.53	0.72
gene-LOC4328801	LOC4328801	uncharacterized LOC4328801	0.295	-1.76134	0.000283314	0.014492	yes	down	1.34	1.63	1.34	0.41	0.43	0.43
gene-LOC4352311	LOC4352311	uncharacterized LOC4352311, transcript variant X1	2.341	1.22727	0.000283846	0.014492	yes	up	0.35	0.37	0.76	1.37	1.09	0.94
gene-LOC4328056	LOC4328056	uncharacterized LOC4328056	0.288	-1.79635	0.000287466	0.0145826	yes	down	0.83	0.66	1.49	0.23	0.28	0.34
gene-LOC112937008	LOC112937008	ribulose bisphosphate carboxylase large chain	2.617	1.38798	0.000302155	0.0150656	yes	up	1.08	0.84	1.48	4.25	1.85	2.71
gene-LOC4326917	LOC4326917	tubulin beta-1 chain-like	2.558	1.35494	0.000313635	0.0155146	yes	up	1.39	1.34	1.19	3.19	1.81	4.9
gene-LOC4352482	LOC4352482	protein trichome birefringence-like 14, transcript variant X4	4.656	2.21909	0.000314353	0.0155146	yes	up	0.1	0.24	0.08	0.82	0.54	0.62
gene-LOC4350997	LOC4350997	disease resistance RPP13-like protein 4, transcript variant X1	3.525	1.81766	0.000320005	0.015728	yes	up	0.2	0.28	0.13	0.64	0.67	0.88
gene-LOC4345100	LOC4345100	uncharacterized LOC4345100	0.495	-1.01561	0.000327835	0.0160463	yes	down	18.79	11.83	9.6	7.04	4.81	7.81
gene-LOC4348461	LOC4348461	probable glutathione S-transferase GSTU6	2.871	1.52141	0.000336006	0.0162448	yes	up	0.8	0.68	1.42	2.85	3.26	2.75
gene-LOC9268959	LOC9268959	RPM1-interacting protein 4	0.315	-1.66655	0.000337952	0.0163057	yes	down	3.44	5.04	1.14	0.83	1.2	0.95
gene-LOC4347103	LOC4347103	S-adenosylmethionine decarboxylase proenzyme	2.041	1.02946	0.000342818	0.0164733	yes	up	2.14	2.09	3.81	4.53	5.1	6.65
gene-LOC9268176	LOC9268176	uncharacterized LOC9268176, transcript variant X1	15.699	3.97262	0.000350762	0.0167519	yes	up	0	0.03	0.05	0.37	0.75	0.41
gene-LOC9269090	LOC9269090	gibberellin 20 oxidase 2-like	0.49	-1.02947	0.000351443	0.0167519	yes	down	4.33	3.02	3.14	1.46	1.88	1.74
gene-LOC9269845	LOC9269845	protein HASTY 1-like, transcript variant X1	3.768	1.91373	0.000363031	0.0171319	yes	up	0.5	0.2	0.31	1.35	1.74	0.62
gene-LOC4325993	LOC4325993	endonuclease 2	2.078	1.05527	0.000386656	0.0179959	yes	up	0.84	0.97	0.73	1.9	2.1	1.23
gene-OrsajCp033	rbcL	ribulose-1,5-bisphosphate carboxylase/oxygenase large subunit	2.126	1.0884	0.000415617	0.0191527	yes	up	5.53	12.43	8.39	26.34	13.98	14.93
gene-LOC9269307	LOC9269307	structural maintenance of chromosomes protein 3	0.095	-3.39269	0.000416364	0.0191527	yes	down	0.15	3.7	1.2	0	0.41	0
gene-LOC4324297	LOC4324297	glycine-rich RNA-binding protein 2, mitochondrial	0.288	-1.79448	0.000433604	0.0198302	yes	down	3.78	3.13	5.52	1.78	0.53	1.25
gene-LOC4352104	LOC4352104	thiosulfate sulfurtransferase 18	0.407	-1.29857	0.000434992	0.0198554	yes	down	3.94	3.2	3.43	1.37	1.06	1.82
gene-LOC4351127	LOC4351127	beta-glucosidase-like SFR2, chloroplastic, transcript variant X9	0.322	-1.63322	0.000440653	0.0199514	yes	down	0.71	0.56	1.02	0.18	0.39	0.22
gene-LOC4328388	LOC4328388	-	22.095	4.46562	0.000477325	0.0208877	yes	up	0	0	0.04	0.33	0.23	0.31
gene-LOC107275869	LOC107275869	aspartic proteinase nepenthesin-1	2.815	1.49327	0.000504484	0.0218887	yes	up	0.92	3.16	2.34	8.07	4.53	5.25
gene-LOC112937656	LOC112937656	uncharacterized LOC112937656	44.372	5.47159	0.000512736	0.0221432	yes	up	0	0	0	0.81	0.99	0.77
gene-LOC4348076	LOC4348076	uncharacterized LOC4348076	2.33	1.22043	0.000543409	0.0229707	yes	up	0.84	0.99	0.8	1.65	2.31	2.11
gene-LOC4349330	LOC4349330	cortical cell-delineating protein	0.194	-2.36856	0.000543967	0.0229707	yes	down	2.03	2.59	3.51	0.37	0.35	0.83
gene-LOC9267830	LOC9267830	zinc finger protein 2	0.256	-1.96846	0.000560876	0.0234756	yes	down	4.17	4.54	1.79	1.36	0.4	0.89
gene-LOC4331856	LOC4331856	UDP-glucuronate:xylan alpha-glucuronosyltransferase 2, transcript variant X1	0.346	-1.53075	0.000584627	0.024213	yes	down	0.8	1.35	0.89	0.23	0.38	0.43
gene-LOC4349232	LOC4349232	uncharacterized LOC4349232	0.496	-1.01169	0.00063271	0.0256003	yes	down	7.56	12.89	4.74	3.95	4.4	3.95
gene-LOC4346594	LOC4346594	premnaspirodiene oxygenase	5.489	2.45667	0.000633882	0.0256003	yes	up	0.14	0.13	0.2	0.76	1.57	0.28
gene-LOC4347034	LOC4347034	pentatricopeptide repeat-containing protein At5g56310, transcript variant X3	4.403	2.13854	0.000635423	0.0256003	yes	up	0.06	0.18	0.08	0.39	0.48	0.49
gene-LOC4335932	LOC4335932	protein NRT1/ PTR FAMILY 4.4	0.443	-1.1753	0.000649413	0.0259875	yes	down	2.82	1.74	2.51	0.65	1.02	1.43
gene-LOC4345509	LOC4345509	uncharacterized LOC4345509, transcript variant X1	0.481	-1.05574	0.000667565	0.0263138	yes	down	0.6	0.72	0.8	0.22	0.37	0.42
gene-LOC4346004	LOC4346004	uncharacterized LOC4346004	0.483	-1.05036	0.000714967	0.0279037	yes	down	10.49	9.29	8.91	6.82	2.45	4.41
gene-LOC4350579	LOC4350579	uncharacterized LOC4350579	8.009	3.00156	0.000731975	0.0282879	yes	up	0.05	0.02	0.06	0.38	0.41	0.25
gene-LOC4339695	LOC4339695	uncharacterized LOC4339695	0.496	-1.01084	0.000735669	0.0283844	yes	down	10.25	7.94	5.66	3.65	3.59	4.46
gene-LOC4338424	LOC4338424	uncharacterized LOC4338424	0.351	-1.51229	0.000789865	0.029969	yes	down	5.71	3.58	3.48	1.66	1.58	1.19
gene-LOC112936411	LOC112936411	uncharacterized LOC112936411, transcript variant X2	0.079	-3.67076	0.000793432	0.0299783	yes	down	69.86	23.1	4.52	4.24	1.11	2.37
gene-LOC4349135	LOC4349135	mitochondrial import inner membrane translocase subunit TIM23-2	0.477	-1.06902	0.000822388	0.0306809	yes	down	12.64	7.82	6.16	4.69	3.14	4.71
gene-LOC4338560	LOC4338560	beta-glucosidase 22-like	2.028	1.01976	0.000826909	0.030801	yes	up	2.4	2.54	1.77	5.79	2.72	4.93
gene-LOC107277025	LOC107277025	uncharacterized LOC107277025, transcript variant X1	0.151	-2.72363	0.000939591	0.0336225	yes	down	0.63	0.77	5	0.57	0.26	0.14
gene-LOC4339879	LOC4339879	WAT1-related protein At3g30340	0.347	-1.52744	0.000960027	0.0341487	yes	down	4.79	3.43	1.31	1.2	1.31	0.76
gene-LOC4346574	LOC4346574	uncharacterized LOC4346574	2.351	1.23322	0.00105866	0.0366633	yes	up	0.4	0.55	0.58	0.96	1.1	1.47
gene-LOC4333199	LOC4333199	probable esterase D14L	26.544	4.73031	0.00108044	0.0372324	yes	up	0.01	0.05	0.06	0.77	0.04	1.44
gene-LOC4344657	LOC4344657	uncharacterized LOC4344657	2.116	1.0811	0.00109902	0.0374325	yes	up	0.94	0.78	0.63	1.75	1.96	1.23
gene-LOC4352426	LOC4352426	glutaredoxin-C15-like	0.264	-1.92208	0.00110857	0.0376788	yes	down	4.26	1.51	4.79	0.39	0.73	1.64
gene-LOC4351109	LOC4351109	putative disease resistance protein RGA3, transcript variant X1	0.383	-1.38439	0.00111065	0.0376951	yes	down	0.49	1.51	0.88	0.25	0.54	0.25
gene-LOC112936822	LOC112936822	EID1-like F-box protein 3	0.376	-1.40985	0.00113721	0.0382134	yes	down	1.72	3.15	3.32	0.77	0.87	1.42
gene-LOC107278685	LOC107278685	E3 ubiquitin-protein ligase ATL9	0.435	-1.20118	0.00118757	0.0394373	yes	down	1.86	1.72	1.86	0.84	0.86	0.65
gene-LOC9268636	LOC9268636	exocyst complex component EXO70A1	0.366	-1.45144	0.00118999	0.0394373	yes	down	0.57	0.55	0.82	0.25	0.25	0.21
gene-LOC107280207	LOC107280207	uncharacterized LOC107280207	10.574	3.4024	0.00119028	0.0394373	yes	up	0.29	0.07	0	1.45	0.92	1.31
gene-LOC4332643	LOC4332643	uncharacterized LOC4332643, transcript variant X6	0.277	-1.85003	0.0011997	0.0396487	yes	down	2.8	2.02	1.51	0.54	0.68	0.43
gene-LOC4348116	LOC4348116	uncharacterized LOC4348116, transcript variant X1	0.024	-5.40174	0.0012	0.0396487	yes	down	0.22	0.6	0.1	0	0	0
gene-LOC9267615	LOC9267615	-	2.308	1.20678	0.00121141	0.0398033	yes	up	0.74	0.7	0.6	1.69	1.87	1.11
gene-LOC4351029	LOC4351029	uncharacterized LOC4351029, transcript variant X1	2.595	1.37549	0.00126721	0.0410672	yes	up	0.66	0.51	0.69	1.44	1.77	1.49
gene-LOC4348531	LOC4348531	protein TIFY 11e-like	0.101	-3.30717	0.00128201	0.0413771	yes	down	1.47	0.65	0.99	0.16	0.08	0.08
gene-LOC4331314	LOC4331314	uncharacterized LOC4331314, transcript variant X1	12.575	3.65253	0.0013468	0.0428264	yes	up	0	0.09	0.04	0.63	0.45	0.42
gene-LOC4332298	LOC4332298	rho GTPase-activating protein REN1, transcript variant X3	0.418	-1.2568	0.00135555	0.0429318	yes	down	0.83	0.63	0.9	0.26	0.42	0.32
gene-LOC4328535	LOC4328535	uncharacterized LOC4328535	7.595	2.92505	0.00136615	0.0430597	yes	up	0.01	0.07	0.01	0.38	0.16	0.18
gene-LOC4332805	LOC4332805	uncharacterized LOC4332805	0.386	-1.37191	0.00139639	0.0435844	yes	down	512.67	241.86	199.4	127.53	115.2	122.83
gene-LOC4343053	LOC4343053	uncharacterized LOC4343053	2.833	1.50251	0.00140072	0.043662	yes	up	1.56	4.12	6.98	9.94	8.54	16.98
gene-LOC107278788	LOC107278788	uncharacterized LOC107278788, transcript variant X2	0.397	-1.33305	0.00140406	0.0437087	yes	down	1.91	3.73	3.79	0.66	1.88	1.59
gene-LOC4351628	LOC4351628	citrate-binding protein	0.499	-1.00182	0.00142585	0.0442127	yes	down	4.06	5.42	5.47	2.08	3.16	2.15
gene-LOC4338844	LOC4338844	amino acid permease 3, transcript variant X1	0.498	-1.00693	0.00147221	0.0452943	yes	down	17	17.77	7.84	9.14	7.47	4.38
gene-LOC4346484	LOC4346484	E3 ubiquitin-protein ligase RDUF2	0.16	-2.6397	0.00148689	0.0456274	yes	down	1.94	0.99	1.18	0.34	0.08	0.24
gene-LOC112938659	LOC112938659	uncharacterized LOC112938659	9.905	3.3081	0.00153002	0.046649	yes	up	0.29	0.14	0.14	2.75	1.46	1.32
gene-LOC4344481	LOC4344481	uncharacterized LOC4344481	0.47	-1.09043	0.00154334	0.0468085	yes	down	5.63	4.09	2.74	1.79	2.11	1.88
gene-LOC112938681	LOC112938681	-	2.38	1.25094	0.00163938	0.0490365	yes	up	0.31	0.23	0.29	0.44	0.87	0.63
gene-LOC107277161	LOC107277161	protein LAX PANICLE 2-like	0.35	-1.5134	0.00164949	0.049103	yes	down	1.24	1.32	0.66	0.27	0.36	0.48
gene-LOC112936912	LOC112936912	uncharacterized LOC112936912	0.373	-1.42375	0.00178777	0.0523546	yes	down	2.55	2.71	3.69	1.11	0.97	1.22
gene-LOC4349947	LOC4349947	uncharacterized LOC4349947	0.377	-1.40851	0.00181755	0.0529535	yes	down	7.81	4.37	3.04	2.83	1.06	1.78
gene-LOC4351983	LOC4351983	disease resistance protein RGA5-like, transcript variant X1	0.401	-1.31978	0.00185326	0.0536066	yes	down	0.47	0.75	0.81	0.21	0.38	0.21
gene-LOC4328649	LOC4328649	uncharacterized LOC4328649	0.488	-1.03477	0.00186762	0.0538902	yes	down	2.93	3.99	3.5	1.53	1.72	1.78
gene-LOC4348348	LOC4348348	MFP1 attachment factor 1	0.414	-1.27091	0.00189004	0.0541655	yes	down	2.93	2.34	2.06	1.12	1	0.89
gene-LOC4334989	LOC4334989	putative wall-associated receptor kinase-like 16	0.394	-1.34225	0.00191167	0.054695	yes	down	0.71	1.33	0.77	0.4	0.36	0.34
gene-LOC9270862	LOC9270862	auxin-responsive protein SAUR41-like	0.444	-1.17093	0.00195343	0.0555543	yes	down	2.67	2.32	2.32	0.96	1.53	0.74
gene-LOC4342464	LOC4342464	probable carboxylesterase 15	0.373	-1.42138	0.00208568	0.05827	yes	down	1.31	1.97	1.23	0.33	0.59	0.73
gene-LOC9267506	LOC9267506	glutathione S-transferase T3, transcript variant X3	2.033	1.0236	0.00211215	0.0587978	yes	up	2.3	2.44	1.03	2.81	3.38	5.35
gene-LOC112938053	LOC112938053	5.8S ribosomal RNA	4.111	2.03966	0.00217216	0.0597462	yes	up	56.83	228.35	178.2	1066.08	391.27	336.03
gene-LOC112936496	LOC112936496	5.8S ribosomal RNA	4.111	2.03966	0.00217216	0.0597462	yes	up	56.83	228.35	178.2	1066.08	391.27	336.03
gene-LOC112936507	LOC112936507	5.8S ribosomal RNA	4.111	2.03966	0.00217216	0.0597462	yes	up	56.83	228.35	178.2	1066.08	391.27	336.03
gene-LOC112936523	LOC112936523	5.8S ribosomal RNA	4.111	2.03966	0.00217216	0.0597462	yes	up	56.83	228.35	178.2	1066.08	391.27	336.03
gene-LOC112936486	LOC112936486	5.8S ribosomal RNA	4.111	2.03966	0.00217216	0.0597462	yes	up	56.83	228.35	178.2	1066.08	391.27	336.03
gene-LOC112936518	LOC112936518	5.8S ribosomal RNA	4.111	2.03966	0.00217216	0.0597462	yes	up	56.83	228.35	178.2	1066.08	391.27	336.03
gene-LOC4339150	LOC4339150	uncharacterized protein At5g19025	0.498	-1.00489	0.00224467	0.060982	yes	down	9.06	7	3.8	3.6	3.07	3.12
gene-LOC4332569	LOC4332569	probable pectinesterase/pectinesterase inhibitor 21	17.278	4.11089	0.00230708	0.0623913	yes	up	0	0.03	0	0.21	0.11	0.18
gene-LOC4337102	LOC4337102	anthocyanidin reductase ((2S)-flavan-3-ol-forming), transcript variant X3	4.843	2.27604	0.00234384	0.0631689	yes	up	0.14	0.09	0.27	1	0.55	0.84
gene-LOC4346282	LOC4346282	protein MULTIPOLAR SPINDLE 1, transcript variant X10	2.182	1.1259	0.00237534	0.0637922	yes	up	0.71	0.76	0.38	1.25	1.56	1.33
gene-LOC4347070	LOC4347070	WRKY transcription factor WRKY62-like	0.388	-1.36642	0.00242916	0.064805	yes	down	124.48	149.35	61.09	59.37	36.4	31.41
gene-LOC4350963	LOC4350963	protein SPIRAL1-like 2	2.339	1.22585	0.0024414	0.0648466	yes	up	1.49	2.52	1.72	4.94	4.4	3.92
gene-LOC4344369	LOC4344369	pectinesterase	2.211	1.14447	0.00245475	0.0648466	yes	up	0.87	0.55	0.4	1.56	1.33	1.09
gene-LOC4333181	LOC4333181	pyruvate, phosphate dikinase 2-like, transcript variant X1	0.287	-1.80283	0.00245536	0.0648466	yes	down	0.89	0.39	2.9	0.39	0.44	0.41
gene-LOC112937591	LOC112937591	uncharacterized LOC112937591	0.486	-1.04184	0.00245996	0.0648959	yes	down	1.42	2.13	2.01	0.98	1.07	0.62
gene-LOC107277406	LOC107277406	uncharacterized LOC107277406	0.462	-1.11427	0.00246863	0.0649924	yes	down	1.86	1.13	0.88	0.68	0.56	0.57
gene-LOC4325989	LOC4325989	Bowman-Birk type bran trypsin inhibitor	2.697	1.43143	0.00248476	0.065115	yes	up	1.81	1.16	0.93	3.99	2	4.36
gene-LOC112936853	LOC112936853	putrescine hydroxycinnamoyltransferase-like	0.029	-5.1069	0.00264464	0.0676583	yes	down	0.61	0.39	0.15	0	0	0
gene-LOC4340377	LOC4340377	RING-H2 finger protein ATL3	0.491	-1.02636	0.00265025	0.0677287	yes	down	5.04	3.44	3.41	1.95	1.32	2.5
gene-LOC9268282	LOC9268282	protein FLOWERING LOCUS T, transcript variant X2	0.381	-1.39293	0.00267334	0.0680982	yes	down	2.33	2.82	3.3	0.88	1.43	0.84
gene-LOC4330132	LOC4330132	auxin-responsive protein SAUR36	0.481	-1.0568	0.00281063	0.0696484	yes	down	11.35	15.06	5.09	4.96	4.28	5.68
gene-LOC4347411	LOC4347411	uncharacterized LOC4347411	2.541	1.34511	0.00285138	0.0703024	yes	up	2.2	2.13	1.05	3.68	3.14	6.9
gene-LOC107275456	LOC107275456	putative disease resistance protein RGA3	3.316	1.72937	0.00291561	0.0716503	yes	up	0.11	0.56	0.32	1.17	1	1.07
gene-LOC4351572	LOC4351572	uncharacterized LOC4351572	32.835	5.03718	0.00298189	0.0728257	yes	up	0	0	0	0.08	0.08	0.11
gene-LOC112938328	LOC112938328	uncharacterized LOC112938328	32.959	5.04262	0.00305902	0.0742501	yes	up	0	0	0	0.33	0.21	0.36
gene-LOC9270699	LOC9270699	VQ motif-containing protein 29	0.476	-1.07187	0.00307096	0.0743875	yes	down	14.36	6.69	6.77	4.05	3.69	5.35
gene-LOC4325710	LOC4325710	probable glutathione S-transferase GSTF1	2.479	1.30982	0.00309689	0.0745582	yes	up	1.14	2.53	0.89	3.39	4.9	2.87
gene-LOC4336265	LOC4336265	chitinase 5-like	2.563	1.35802	0.00311431	0.0749016	yes	up	1.16	1.15	1.11	1.73	2.34	4.58
gene-LOC4331835	LOC4331835	protein WHAT'S THIS FACTOR 1	3.684	1.88128	0.00322734	0.0764556	yes	up	0.11	0.4	0.1	0.86	0.63	0.7
gene-LOC4327006	LOC4327006	pathogenesis-related genes transcriptional activator PTI5	0.433	-1.20764	0.00330211	0.0777605	yes	down	16.86	9.65	4.96	6.25	2.97	4.23
gene-LOC4340322	LOC4340322	uncharacterized LOC4340322, transcript variant X1	0.298	-1.74636	0.00330963	0.0778602	yes	down	1.18	0.98	1.83	0.64	0.42	0.17
gene-LOC4326290	LOC4326290	pollen-specific leucine-rich repeat extensin-like protein 4	15.68	3.97089	0.0033401	0.0784127	yes	up	0.06	0	0	0.22	0.35	0.32
gene-LOC4330189	LOC4330189	ethylene-responsive transcription factor 2	0.465	-1.10596	0.00334643	0.0784127	yes	down	5.38	2.87	3.54	1.29	1.56	2.56
gene-LOC4342035	LOC4342035	uncharacterized LOC4342035	3.557	1.83063	0.0033528	0.0784127	yes	up	0.52	0.35	0.41	1.78	1.39	1.32
gene-LOC4344493	LOC4344493	MADS-box transcription factor 26-like	2.356	1.23661	0.00336139	0.0784545	yes	up	1.77	2.8	0.9	3.48	6.21	3.05
gene-LOC107279343	LOC107279343	MEIOTIC F-BOX protein MOF-like, transcript variant X1	3.32	1.73139	0.00338875	0.0787827	yes	up	0.07	0.11	0.07	0.32	0.21	0.22
gene-LOC107275590	LOC107275590	putative disease resistance protein RGA3, transcript variant X1	33.237	5.0547	0.00342098	0.0792985	yes	up	0	0	0	0.1	0.04	0.04
gene-LOC112938991	LOC112938991	uncharacterized LOC112938991	23.577	4.55929	0.00381567	0.0856998	yes	up	0	0	0.05	0.54	0.55	0.86
gene-LOC4327719	LOC4327719	protein SENESCENCE-ASSOCIATED GENE 21, mitochondrial	0.437	-1.1936	0.00381576	0.0856998	yes	down	544.95	380.81	230.68	218.13	145.13	136.73
gene-LOC4327568	LOC4327568	expansin-A2-like	0.262	-1.93183	0.00382268	0.085757	yes	down	1.54	0.7	0.64	0.17	0.25	0.33
gene-LOC107277140	LOC107277140	uncharacterized LOC107277140	0.438	-1.19015	0.0038802	0.0866767	yes	down	1.81	0.95	0.99	0.29	0.55	0.78
gene-LOC4338632	LOC4338632	disease resistance protein PIK6-NP-like	0.312	-1.68231	0.00392405	0.0872871	yes	down	0.2	0.21	0.34	0.1	0.05	0.08
gene-LOC112936607	LOC112936607	uncharacterized LOC112936607	6.88	2.7824	0.00397378	0.088145	yes	up	0	0.11	0.16	0.35	0.36	1.12
gene-LOC112936064	LOC112936064	probable LRR receptor-like serine/threonine-protein kinase At1g56130	0.38	-1.39475	0.00399031	0.0882638	yes	down	0.84	1.93	2.22	0.37	1.09	0.36
gene-LOC4329047	LOC4329047	ABC transporter C family member 3	2.12	1.08435	0.00405069	0.0892877	yes	up	0.45	0.36	0.2	0.72	0.63	0.74
gene-LOC4335356	LOC4335356	probable long-chain-alcohol O-fatty-acyltransferase 4	2.775	1.47232	0.00405518	0.0892877	yes	up	0.43	0.44	0.32	1.35	0.92	1
gene-LOC4328185	LOC4328185	protein RESPONSE TO LOW SULFUR 3	0.439	-1.18645	0.00419851	0.091334	yes	down	3.33	4.23	3.94	1.42	1.74	1.84
gene-LOC4345032	LOC4345032	cytosolic sulfotransferase 3	0.27	-1.89152	0.00424041	0.0919831	yes	down	0.97	0.77	1.63	0.36	0.08	0.46
gene-LOC4350473	LOC4350473	anthocyanidin 3-O-glucosyltransferase, transcript variant X1	0.408	-1.29284	0.00433864	0.0936087	yes	down	1.47	1.38	1.16	0.39	0.14	0.63
gene-LOC4342807	LOC4342807	uncharacterized LOC4342807	0.37	-1.43349	0.00446517	0.0957784	yes	down	3.28	3.14	1.1	0.97	0.81	0.97
gene-LOC4350011	LOC4350011	F-box protein At4g09920	3.322	1.7321	0.00451856	0.0967855	yes	up	0.16	0.15	0.33	0.75	0.64	0.74
gene-LOC107281807	LOC107281807	pathogenesis-related protein PRMS	10.35	3.3715	0.00460892	0.0981	yes	up	0.02	0.03	0	0.21	0.15	0.13
gene-LOC4337134	LOC4337134	uncharacterized LOC4337134	2.535	1.34189	0.00461545	0.0981465	yes	up	9.56	2.21	5.6	9.9	12.47	21.31
gene-LOC4343512	LOC4343512	uncharacterized LOC4343512, transcript variant X1	0.387	-1.37142	0.00461939	0.0981465	yes	down	0.43	0.44	0.4	0.19	0.17	0.13
gene-LOC4325744	LOC4325744	germin-like protein 1-4	0.201	-2.31221	0.00466297	0.0988067	yes	down	0.96	3.63	0.36	0.55	0.13	0.3
gene-LOC107280080	LOC107280080	uncharacterized LOC107280080	22.098	4.46586	0.0047183	0.0994454	yes	up	0.07	0	0	0.86	0.34	0.34
gene-LOC112936450	LOC112936450	serine/threonine-protein phosphatase 6 regulatory ankyrin repeat subunit C-like	5.76	2.52598	0.00485277	0.101631	yes	up	0.06	0	0.17	0.2	0.47	0.68
gene-LOC4330497	LOC4330497	uncharacterized LOC4330497	0.47	-1.09048	0.00493816	0.102712	yes	down	10.7	6.16	4.08	2.96	3.03	3.72
gene-LOC107276293	LOC107276293	F-box only protein 7	0.476	-1.0717	0.0052128	0.106919	yes	down	1.98	2.46	2.77	1.27	1.39	0.77
gene-LOC112936226	LOC112936226	uncharacterized LOC112936226	32.351	5.01575	0.005241	0.107311	yes	up	0	0	0	0.07	0.39	0.14
gene-LOC107279191	LOC107279191	uncharacterized LOC107279191	0.437	-1.195	0.0053213	0.1083	yes	down	1.58	1.42	1.17	0.5	0.72	0.58
gene-LOC4350521	LOC4350521	cytochrome P450 94B3	0.476	-1.07045	0.00534271	0.108643	yes	down	4.24	3.38	1.97	1.19	0.96	2.36
gene-LOC4337964	LOC4337964	F-box protein At5g07610	2.713	1.43971	0.00542612	0.110037	yes	up	0.36	0.21	0.3	0.93	0.82	0.6
gene-LOC4343432	LOC4343432	bisdemethoxycurcumin synthase-like	0.301	-1.73439	0.00549681	0.110919	yes	down	31.31	18.24	9.57	8.75	2.94	5.85
gene-LOC107277868	LOC107277868	uncharacterized LOC107277868	28.948	4.85541	0.00592407	0.116659	yes	up	0	0	0	0.15	0.14	0.24
gene-LOC4334951	LOC4334951	WEB family protein At1g75720, transcript variant X1	3.076	1.62082	0.00595824	0.117137	yes	up	0.23	0.2	0.14	0.63	0.41	0.75
gene-LOC9269384	LOC9269384	uncharacterized LOC9269384, transcript variant X2	0.493	-1.021	0.00604991	0.11835	yes	down	1.26	1.23	1.34	0.52	0.63	0.7
gene-LOC9272376	LOC9272376	germin-like protein 8-9	4.41	2.14073	0.00610728	0.119276	yes	up	0.39	0.12	0.18	0.82	0.91	1.3
gene-LOC4326716	LOC4326716	peroxidase 2	0.212	-2.23645	0.00622201	0.120794	yes	down	1.12	2.59	0.3	0.26	0.08	0.49
gene-LOC107281990	LOC107281990	CASP-like protein 4A1	0.359	-1.47641	0.00635093	0.122421	yes	down	0.99	1.15	2.03	0.32	0.77	0.38
gene-LOC107280805	LOC107280805	uncharacterized LOC107280805, transcript variant X1	0.468	-1.09458	0.00635517	0.122421	yes	down	3.21	3.71	2.27	1.72	1.24	1.32
gene-LOC4341207	LOC4341207	GDSL esterase/lipase At5g45910	0.276	-1.85777	0.00668567	0.127012	yes	down	0.63	0.36	1.44	0.26	0.22	0.19
gene-LOC4338570	LOC4338570	NRR repressor homolog 1-like	0.498	-1.00588	0.0067045	0.127123	yes	down	27.97	23.76	11.73	15.81	5.96	9.39
gene-LOC4339025	LOC4339025	uncharacterized LOC4339025	0.328	-1.60794	0.00682292	0.128307	yes	down	3.31	1.14	2.51	0.59	0.72	0.96
gene-LOC112936207	LOC112936207	serine/threonine-protein phosphatase 7 long form homolog	9.26	3.21098	0.00710593	0.131939	yes	up	0.55	0.07	0	1.06	2.71	1.36
gene-LOC107278783	LOC107278783	uncharacterized LOC107278783	0.42	-1.25318	0.00720422	0.133543	yes	down	1.91	2.49	5.49	1.46	1.49	1.16
gene-LOC4332165	LOC4332165	uncharacterized LOC4332165, transcript variant X1	0.383	-1.38438	0.00722791	0.133675	yes	down	2.93	2.28	3.61	0.61	0.64	0.79
gene-LOC4326920	LOC4326920	mitogen-activated protein kinase kinase kinase 17	0.2	-2.31976	0.00735679	0.135523	yes	down	0.73	0.35	0.4	0.08	0.14	0.07
gene-LOC4335518	LOC4335518	alpha-humulene synthase, transcript variant X1	0.037	-4.76488	0.00740149	0.135923	yes	down	0.15	0.19	0.08	0	0	0
gene-LOC4352755	LOC4352755	L-type lectin-domain containing receptor kinase IX.1	0.46	-1.12104	0.00751414	0.137036	yes	down	1.93	2.06	1.12	0.52	0.87	0.93
gene-LOC4346296	LOC4346296	uncharacterized LOC4346296	0.026	-5.26267	0.00773863	0.139025	yes	down	0.68	0.38	0	0	0	0
gene-LOC112939592	LOC112939592	uncharacterized LOC112939592	27.127	4.76164	0.00774056	0.139025	yes	up	0.22	0	0	2.77	2.07	0
gene-LOC9272259	LOC9272259	rust resistance kinase Lr10	0.313	-1.67408	0.00781557	0.13967	yes	down	0.46	0.43	0.38	0.08	0.13	0.17
gene-LOC4330678	LOC4330678	uncharacterized LOC4330678	2.018	1.01277	0.00794876	0.141053	yes	up	2.18	2.05	1.91	4.9	3.85	3.5
gene-LOC4332940	LOC4332940	cytochrome P450 709B2-like	0.354	-1.49798	0.00800118	0.141348	yes	down	37.17	34.11	10.6	9.26	12.85	7.23
gene-LOC4330965	LOC4330965	protein SMAX1-like	0.477	-1.06855	0.00802549	0.141567	yes	down	1.83	1.32	0.63	0.64	0.62	0.52
gene-LOC112937823	LOC112937823	uncharacterized LOC112937823	0.405	-1.30481	0.00838036	0.145125	yes	down	2.84	1.96	1.65	1.01	0.82	0.75
gene-LOC4345705	LOC4345705	RING-H2 finger protein ATL13	2.522	1.33446	0.00874526	0.149801	yes	up	0.34	0.24	0.19	0.71	0.54	0.65
gene-LOC4335140	LOC4335140	cysteine-rich receptor-like protein kinase 10	2.086	1.0606	0.00882585	0.150572	yes	up	0.37	0.69	0.49	1.06	1.34	0.81
gene-LOC4350902	LOC4350902	-	2.264	1.17899	0.00882868	0.150572	yes	up	0.22	0.31	0.17	0.59	0.57	0.41
gene-LOC107277589	LOC107277589	E3 ubiquitin-protein ligase EL5-like	0.411	-1.28175	0.00906542	0.1534	yes	down	7.86	4.08	2.95	1.57	1.69	2.79
gene-LOC4329232	LOC4329232	WEB family protein At5g16730, chloroplastic	2.004	1.00284	0.00913097	0.153959	yes	up	0.36	0.49	0.31	0.84	0.71	0.74
gene-LOC4333338	LOC4333338	protein FATTY ACID EXPORT 5	0.49	-1.02929	0.00919828	0.154544	yes	down	4.43	3.19	4.92	1.62	1.97	2.49
gene-LOC4343645	LOC4343645	polygalacturonase inhibitor 1-like	0.244	-2.03636	0.00922921	0.154844	yes	down	0.87	0.64	1.63	0.16	0.04	0.56
gene-LOC4330623	LOC4330623	basic blue protein	0.489	-1.03203	0.00945185	0.157245	yes	down	8.6	12.18	17.33	4.08	10.95	3.5
gene-OrsajM_r02	rrn18	18S ribosomal RNA	2.215	1.14754	0.00945195	0.157245	yes	up	18.07	43.77	32.78	93.31	68.8	44.71
gene-LOC107276092	LOC107276092	uncharacterized LOC107276092	0.399	-1.32624	0.00971903	0.160003	yes	down	0.7	1.47	1.88	0.43	0.42	0.76
gene-LOC107277573	LOC107277573	uncharacterized LOC107277573	0.419	-1.25338	0.00977506	0.16059	yes	down	5	3.49	2.01	1.73	0.9	1.72
gene-LOC4349704	LOC4349704	protein ZINC INDUCED FACILITATOR-LIKE 1	0.036	-4.80457	0.00981501	0.160801	yes	down	0.2	0.03	0.05	0	0	0
gene-LOC4343545	LOC4343545	benzyl alcohol O-benzoyltransferase	0.42	-1.25109	0.00985967	0.161198	yes	down	5.76	1.52	3.27	1.91	0.72	1.77
gene-LOC9269211	LOC9269211	translation initiation factor IF-2-like, transcript variant X3	2.363	1.24036	0.0104557	0.166798	yes	up	1.65	1.03	0.33	3.43	1.51	1.96
gene-LOC4325092	LOC4325092	amino acid permease 8	0.499	-1.00346	0.010645	0.168867	yes	down	2.6	1.71	1.32	0.66	1.1	1.01
gene-LOC4328061	LOC4328061	glycerol-3-phosphate 2-O-acyltransferase 6	0.375	-1.41563	0.0108084	0.170815	yes	down	0.63	0.83	0.46	0.32	0.2	0.2
gene-LOC4340180	LOC4340180	GDSL esterase/lipase At5g45910, transcript variant X1	0.142	-2.81825	0.010895	0.171611	yes	down	3.76	6.28	0.27	0.73	0.35	0.32
gene-LOC107277778	LOC107277778	uncharacterized LOC107277778	6.507	2.70191	0.0109468	0.172034	yes	up	0.03	0.03	0.08	0.47	0.22	0.17
gene-LOC4347069	LOC4347069	WRKY transcription factor WRKY76-like	0.437	-1.19432	0.0111406	0.174205	yes	down	156.43	94.03	63.69	62.47	36.85	36.47
gene-LOC4340517	LOC4340517	probable RNA-binding protein ARP1	25.302	4.66119	0.0111411	1	yes	up	0	0	0	0.19	0.12	0.09
gene-LOC4327903	LOC4327903	uncharacterized LOC4327903, transcript variant X1	2.218	1.14948	0.0112805	0.175435	yes	up	0.19	0.32	0.43	0.54	0.98	0.62
gene-LOC4343592	LOC4343592	uncharacterized LOC4343592, transcript variant X2	0.399	-1.32651	0.0115248	0.177946	yes	down	1.39	2.05	0.48	0.46	0.71	0.37
gene-LOC4331361	LOC4331361	remorin	0.064	-3.96581	0.0115264	0.177946	yes	down	0.23	1.56	0.05	0.06	0	0.06
gene-LOC4334864	LOC4334864	ethylene-responsive transcription factor 15	0.042	-4.57574	0.0115312	1	yes	down	0.27	0.26	0.2	0	0	0
gene-LOC4350872	LOC4350872	transcription factor ILI2-like, transcript variant X1	0.06	-4.05463	0.0115584	0.178152	yes	down	1.11	0.71	1.02	0.16	0	0
gene-LOC4350038	LOC4350038	putative F-box protein At1g49610, transcript variant X1	3.348	1.74338	0.0116205	0.178644	yes	up	0.08	0.1	0.25	0.45	0.54	0.46
gene-LOC107276265	LOC107276265	tyrosine--tRNA ligase 1, cytoplasmic, transcript variant X1	0.398	-1.32907	0.0118294	0.180916	yes	down	0.46	0.48	0.6	0.14	0.27	0.19
gene-LOC4326857	LOC4326857	lipid phosphate phosphatase 2	2.231	1.15798	0.0119323	0.182254	yes	up	2.92	1.67	1.94	5.49	1.63	7.24
gene-LOC112939342	LOC112939342	uncharacterized LOC112939342	0.373	-1.42211	0.0119589	0.182543	yes	down	4.42	3.77	4.52	0.87	1.19	2.2
gene-LOC4346705	LOC4346705	syn-copalyl diphosphate synthase-like, transcript variant X1	0.493	-1.02031	0.0120349	0.183349	yes	down	2.43	1.92	3.11	1.09	2.24	0.65
gene-LOC4339319	LOC4339319	uncharacterized LOC4339319	0.402	-1.31315	0.0121698	0.184928	yes	down	2.55	4.89	3.17	1.8	0.7	1.71
gene-LOC4326380	LOC4326380	uncharacterized LOC4326380	27.376	4.77482	0.012183	1	yes	up	0	0	0	0.46	0.27	0.05
gene-LOC4351117	LOC4351117	uncharacterized LOC4351117	25.37	4.66505	0.0122348	1	yes	up	0	0	0	0.6	0.19	0.48
gene-LOC4338655	LOC4338655	uncharacterized LOC4338655	0.042	-4.57656	0.0122537	1	yes	down	0.23	0.26	0.12	0	0	0
gene-LOC4335022	LOC4335022	uncharacterized LOC4335022, transcript variant X2	2.735	1.45152	0.0124375	0.188151	yes	up	5.82	2.86	1.86	14.34	6.89	7.27
gene-LOC107281987	LOC107281987	uncharacterized LOC107281987	0.466	-1.10182	0.0127025	0.190619	yes	down	4.4	5.07	3.86	1.96	1.06	3.11
gene-LOC9272310	LOC9272310	uncharacterized LOC9272310	26.685	4.73795	0.0127193	1	yes	up	0	0	0	0.06	0.35	0.41
gene-LOC107279953	LOC107279953	uncharacterized LOC107279953, transcript variant X3	8.353	3.06221	0.0127308	0.190878	yes	up	0.14	0.03	0	0.7	0.62	0.03
gene-LOC112939488	LOC112939488	small nucleolar RNA R38	2.237	1.16159	0.012936	0.192738	yes	up	10.19	3.46	16.84	17.97	16.5	33.31
gene-LOC4330255	LOC4330255	uncharacterized LOC4330255	0.32	-1.64175	0.013056	0.19416	yes	down	1.01	1.19	1.21	0.46	0.19	0.44
gene-LOC107278106	LOC107278106	wall-associated receptor kinase 3, transcript variant X1	2.583	1.3693	0.0135068	0.198306	yes	up	0.16	0.17	0.15	0.28	0.64	0.31
gene-LOC9266964	LOC9266964	putative disease resistance protein RGA4	4.314	2.10897	0.0135751	0.198807	yes	up	0.05	0.05	0.03	0.06	0.17	0.31
gene-LOC107278939	LOC107278939	-	33.39	5.06135	0.0136314	0.199093	yes	up	0	0	0	0.19	0.11	0
gene-LOC107281025	LOC107281025	uncharacterized LOC107281025, transcript variant X2	0.305	-1.71117	0.0136844	0.199497	yes	down	0.19	0.18	0.22	0.06	0.06	0.05
gene-LOC4338721	LOC4338721	endo-1,3;1,4-beta-D-glucanase	2.569	1.36136	0.0138955	0.201301	yes	up	0.43	0.41	0.32	0.74	0.81	1.4
gene-LOC112938215	LOC112938215	uncharacterized LOC112938215	0.342	-1.54983	0.0140613	0.202009	yes	down	1.67	2.47	6.47	1.12	1.3	1.18
gene-LOC9271064	LOC9271064	probable E3 ubiquitin-protein ligase XERICO	0.383	-1.38394	0.0142012	0.20276	yes	down	0.99	1.01	0.55	0.37	0.28	0.31
gene-LOC9267551	LOC9267551	-	0.302	-1.72975	0.0143984	0.203748	yes	down	0.57	0.35	0.77	0.14	0.2	0.17
gene-LOC9270027	LOC9270027	uncharacterized LOC9270027	2.221	1.15131	0.0144774	0.204201	yes	up	0.56	0.68	0.83	1.74	1.5	1.3
gene-LOC107277277	LOC107277277	uncharacterized LOC107277277	0.37	-1.43423	0.0145238	0.204681	yes	down	1.63	4.76	3.86	0.98	2.44	0.34
gene-LOC9270914	LOC9270914	exocyst complex component SEC15B	2.082	1.05773	0.014553	0.204849	yes	up	2.05	2.67	3.08	5.39	5	5.65
gene-LOC4330543	LOC4330543	BAG family molecular chaperone regulator 5, mitochondrial	0.471	-1.08659	0.0147199	0.206893	yes	down	5.57	3.29	2.07	2.1	1.47	1.55
gene-LOC4338067	LOC4338067	MADS-box transcription factor 58-like, transcript variant X1	0.173	-2.529	0.0147244	0.206893	yes	down	0.72	0.41	0.28	0	0.16	0.09
gene-LOC4337669	LOC4337669	uncharacterized LOC4337669, transcript variant X3	6.474	2.69468	0.0147749	0.207233	yes	up	2.03	0.09	0.57	5.99	8.28	3.08
gene-LOC4324802	LOC4324802	laccase-7-like	0.482	-1.05345	0.0149587	0.209069	yes	down	0.79	1.97	1.53	0.61	0.55	0.88
gene-LOC107281286	LOC107281286	leucine-rich repeat-containing protein 1-like	23.296	4.54202	0.0151907	1	yes	up	0	0	0	0.21	0.16	0.12
gene-LOC4327913	LOC4327913	uncharacterized LOC4327913	0.248	-2.00981	0.0152384	0.211356	yes	down	0.38	0.5	0.26	0.08	0.18	0.03
gene-LOC107275810	LOC107275810	hydroxyproline O-galactosyltransferase HPGT3, transcript variant X1	5.672	2.50384	0.0157501	0.215303	yes	up	1.8	6.56	1.88	4.04	33.78	18.28
gene-LOC4352349	LOC4352349	-	4.26	2.09081	0.0159913	0.217318	yes	up	0.08	0.12	0.05	0.24	0.2	0.58
gene-LOC107280087	LOC107280087	uncharacterized LOC107280087, transcript variant X1	5.59	2.48293	0.0161933	0.218712	yes	up	0.03	0.06	0.06	0.34	0.26	0.26
gene-LOC112938631	LOC112938631	uncharacterized LOC112938631	0.387	-1.36865	0.0163578	0.220243	yes	down	7.67	9.24	1.45	1.75	2.49	2.77
gene-LOC4332456	LOC4332456	protein IN2-1 homolog A	0.477	-1.06794	0.0164688	0.220724	yes	down	2.56	2.17	1.35	0.75	1.16	0.96
gene-LOC107280577	LOC107280577	receptor-like protein 56	2.598	1.37758	0.0164728	0.220724	yes	up	1.01	1.25	1.71	3.41	3.65	2.91
gene-LOC9268494	LOC9268494	protein MIZU-KUSSEI 1	0.046	-4.4293	0.0165052	0.221034	yes	down	0.49	0.23	0	0	0.03	0
gene-LOC9268348	LOC9268348	beta-glucosidase 11-like, transcript variant X1	0.064	-3.97533	0.0165558	0.221211	yes	down	0.16	0.22	0.08	0	0.03	0
gene-LOC107279362	LOC107279362	uncharacterized isomerase PA2770-like	31.378	4.97167	0.0166205	0.221576	yes	up	0	0	0	0.94	0.54	0
gene-LOC4327677	LOC4327677	IAA-amino acid hydrolase ILR1-like 2	0.496	-1.01188	0.0167211	0.222038	yes	down	2.01	2.37	1.86	0.61	1.45	1.3
gene-LOC4349991	LOC4349991	uncharacterized LOC4349991	0.046	-4.45461	0.0167216	1	yes	down	0.11	0.17	0.16	0	0	0
gene-LOC4335462	LOC4335462	-	26.816	4.745	0.0168335	1	yes	up	0	0	0	0.03	0.06	0.35
gene-LOC107281948	LOC107281948	uncharacterized LOC107281948	23.389	4.54776	0.0168345	1	yes	up	0.02	0	0	0.21	0.14	0.09
gene-LOC107278642	LOC107278642	putative methyltransferase DDB_G0268948	0.492	-1.02369	0.0169607	0.223843	yes	down	2.71	2.86	0.95	1.11	0.91	1.13
gene-LOC107279138	LOC107279138	-	0.178	-2.48652	0.0172219	0.225282	yes	down	0.2	0.39	0.37	0.04	0.1	0.03
gene-LOC107280549	LOC107280549	uncharacterized LOC107280549	0.407	-1.29639	0.0172474	0.225367	yes	down	3.55	1.43	1.66	1.19	0.9	0.68
gene-LOC4336431	LOC4336431	gibberellin 2-beta-dioxygenase 6-like	2.015	1.01057	0.0172796	0.22554	yes	up	0.86	2.49	0.91	3.22	2.49	2.74
gene-LOC4337313	LOC4337313	beta-fructofuranosidase, insoluble isoenzyme 5-like	0.094	-3.41382	0.0173384	0.225954	yes	down	0.22	0.2	0.17	0.06	0	0
gene-LOC107279165	LOC107279165	-	26.507	4.7283	0.0173447	1	yes	up	0	0	0	0.05	0.51	0.09
gene-LOC9267472	LOC9267472	uncharacterized LOC9267472	2.913	1.54243	0.0175516	0.227834	yes	up	0.58	0.49	0.16	0.42	1.06	2.01
gene-LOC4324548	LOC4324548	uncharacterized LOC4324548	0.461	-1.11788	0.0175723	0.227878	yes	down	1.33	2.94	2.52	0.78	1.69	0.65
gene-LOC4331746	LOC4331746	fatty acyl-CoA reductase 2	0.316	-1.66311	0.0175742	0.227878	yes	down	0.37	0.28	0.3	0.13	0.13	0.04
gene-LOC4336672	LOC4336672	protein RKD5, transcript variant X1	0.489	-1.03069	0.0177373	0.229205	yes	down	4.89	1.56	2.28	1.25	1.52	1.49
gene-LOC107280696	LOC107280696	-	0.457	-1.12921	0.0178076	0.22948	yes	down	12.35	5.69	2.54	2.83	3.14	3.34
gene-LOC107279131	LOC107279131	uncharacterized LOC107279131	0.347	-1.52557	0.0180874	0.231992	yes	down	3.32	7.45	8.8	1.33	4.8	0.63
gene-LOC4330256	LOC4330256	uncharacterized LOC4330256	0.381	-1.3932	0.0184036	0.235157	yes	down	2.82	1.36	1.38	0.6	1	0.5
gene-LOC4352055	LOC4352055	uncharacterized LOC4352055, transcript variant X1	2.548	1.3493	0.0188065	0.238632	yes	up	0.13	0.32	0.33	0.36	0.81	0.81
gene-LOC4338238	LOC4338238	probable LRR receptor-like serine/threonine-protein kinase At1g56140, transcript variant X1	0.462	-1.11346	0.0189003	0.2395	yes	down	0.39	0.66	0.74	0.29	0.36	0.16
gene-LOC107277424	LOC107277424	uncharacterized LOC107277424	11.004	3.45994	0.0189767	0.239509	yes	up	0.11	0.1	0	0.23	0.97	1.08
gene-OrsajCp002	psbA	photosystem II protein D1	2.011	1.00818	0.0190461	0.240126	yes	up	96.88	202.71	241.7	473.39	346.61	256.16
gene-LOC107276607	LOC107276607	uncharacterized LOC107276607	0.356	-1.49128	0.0191595	0.240918	yes	down	0.6	0.52	1.11	0.44	0.07	0.28
gene-LOC107279476	LOC107279476	uncharacterized LOC107279476, transcript variant X4	0.387	-1.3678	0.0192028	0.240991	yes	down	0.58	1.45	0.92	0.15	0.74	0.31
gene-LOC9269597	LOC9269597	uncharacterized LOC9269597	2.247	1.16782	0.0193629	0.242445	yes	up	0.4	0.41	0.26	0.99	0.71	0.68
gene-LOC107278997	LOC107278997	uncharacterized LOC107278997	0.414	-1.27133	0.019485	0.243075	yes	down	1.92	1.51	2.05	0.67	0.71	0.87
gene-LOC4342785	LOC4342785	AT-hook motif nuclear-localized protein 19	5.648	2.49779	0.0197414	0.24524	yes	up	0	0.06	0.38	1.36	0.68	0.47
gene-LOC4332059	LOC4332059	MADS-box transcription factor 1-like	2.27	1.18298	0.0198221	0.246114	yes	up	0.6	0.61	0.95	1.34	2.39	1.12
gene-LOC4346292	LOC4346292	KDEL-tailed cysteine endopeptidase CEP1	0.459	-1.12401	0.0199167	0.2469	yes	down	2.97	6.73	1.55	1.61	1.21	2.24
gene-LOC4334644	LOC4334644	uncharacterized LOC4334644, transcript variant X2	0.229	-2.12799	0.0200489	0.24789	yes	down	0.5	0.42	1.27	0.06	0.27	0.16
gene-LOC9268915	LOC9268915	uncharacterized LOC9268915	0.471	-1.08487	0.0202094	0.248752	yes	down	5.09	15.82	10.92	3.52	7.7	3.65
gene-LOC4338548	LOC4338548	putative E3 ubiquitin-protein ligase LIN-1	0.405	-1.30551	0.020512	0.250997	yes	down	0.27	0.67	0.88	0.29	0.65	0.23
gene-LOC4330695	LOC4330695	protein RICE SALT SENSITIVE 3-like	0.318	-1.65313	0.0205399	0.251135	yes	down	0.41	0.55	0.56	0.11	0.2	0.17
gene-LOC4349962	LOC4349962	aspartic proteinase Asp1-like, transcript variant X2	2.355	1.23572	0.0206443	0.251621	yes	up	1.56	1.27	0.42	2.76	0.71	1.62
gene-LOC4323914	LOC4323914	protein DOG1-like 4	0.469	-1.09263	0.0207031	0.251826	yes	down	1.75	1.35	0.69	0.6	0.53	0.62
gene-LOC112937922	LOC112937922	uncharacterized LOC112937922	34.388	5.10384	0.0207371	0.251826	yes	up	0	0	0	0	0.02	0.28
gene-LOC107275451	LOC107275451	protein PXR1	0.121	-3.04446	0.0207382	0.251826	yes	down	0.42	2.23	0.9	0.29	0.14	0
gene-LOC4332695	LOC4332695	non-specific lipid transfer protein GPI-anchored 2	0.405	-1.30331	0.0207392	0.251826	yes	down	4.18	2.03	1.18	0.83	0.73	1.4
gene-LOC107280054	LOC107280054	uncharacterized LOC107280054, transcript variant X2	0.046	-4.44364	0.02118	1	yes	down	0.24	0.34	0.83	0	0	0
gene-LOC9269147	LOC9269147	L-type lectin-domain containing receptor kinase IV.1	0.207	-2.27088	0.0214052	0.257929	yes	down	0.07	0.38	0.47	0.07	0.09	0.02
gene-LOC4327088	LOC4327088	enoyl-CoA delta isomerase 2, peroxisomal	0.412	-1.28028	0.0214993	0.258537	yes	down	2.37	2.12	1.11	1.2	0.54	0.54
gene-LOC4333712	LOC4333712	wiskott-Aldrich syndrome protein homolog	0.178	-2.49134	0.0216455	0.259768	yes	down	2	0.63	0.23	0.17	0.16	0.16
gene-LOC9268269	LOC9268269	NDR1/HIN1-like protein 13	0.225	-2.15496	0.0217411	0.260388	yes	down	0.51	0.28	0.54	0.04	0.12	0.12
gene-LOC107276201	LOC107276201	alpha carbonic anhydrase 7	0.451	-1.14833	0.0217701	0.260604	yes	down	4.28	2.16	5.45	1.09	1.03	3.19
gene-LOC4328476	LOC4328476	B-box zinc finger protein 32	0.417	-1.26149	0.0223359	0.264701	yes	down	5.75	3.04	0.8	1.03	1.33	1.59
gene-LOC4329346	LOC4329346	monooxygenase 1	0.357	-1.48569	0.022359	0.264799	yes	down	0.55	0.73	0.61	0.27	0.25	0.15
gene-LOC4349374	LOC4349374	VAN3-binding protein	0.477	-1.06709	0.0223777	0.264799	yes	down	1.75	3.7	1.31	0.73	1.38	1.07
gene-LOC107280843	LOC107280843	uncharacterized LOC107280843	7.538	2.91423	0.0226322	0.266996	yes	up	0	0.02	0.01	0.07	0.06	0.09
gene-LOC4345406	LOC4345406	uncharacterized LOC4345406, transcript variant X1	0.271	-1.88335	0.0231199	0.270075	yes	down	2.47	1.84	0.75	0.18	0.18	0.95
gene-LOC4339534	LOC4339534	COPII coat assembly protein SEC16	2.153	1.10615	0.0236168	0.273853	yes	up	0.57	1.34	0.88	2.31	2.29	1.34
gene-LOC9268566	LOC9268566	uncharacterized LOC9268566, transcript variant X1	14.704	3.87818	0.0242884	0.278858	yes	up	0.03	0	0	0.05	0.2	0.12
gene-LOC107278245	LOC107278245	receptor-like protein EIX1	0.049	-4.35224	0.0244929	1	yes	down	0.07	0.1	0.03	0	0	0
gene-LOC9266650	LOC9266650	uncharacterized LOC9266650	0.277	-1.85145	0.0245034	0.280115	yes	down	0.97	3.07	1.63	1.74	0.14	0.14
gene-LOC107279469	LOC107279469	uncharacterized LOC107279469	21.141	4.40196	0.0245976	1	yes	up	0	0	0	0.1	0.14	0.27
gene-LOC4342715	LOC4342715	nudix hydrolase 16, mitochondrial	6.061	2.59958	0.0246522	0.281307	yes	up	0	0.12	0.08	0.48	0.58	0.12
gene-LOC4344843	LOC4344843	germin-like protein 8-7	2.069	1.04866	0.0246871	0.281307	yes	up	1.8	0.76	1.42	3.43	1.78	2.94
gene-LOC9271399	LOC9271399	protein GLUTAMINE DUMPER 1	0.182	-2.46128	0.0248117	0.282319	yes	down	1.73	0.44	0.19	0.22	0	0.21
gene-LOC4349349	LOC4349349	expansin-B3-like	0.144	-2.79569	0.0248252	0.282337	yes	down	0.56	0.57	0.08	0	0.08	0.08
gene-LOC107280672	LOC107280672	30S ribosomal protein S7, chloroplastic	11.772	3.55731	0.0249323	0.283284	yes	up	0.06	0	0	0	0.43	0.26
gene-LOC4327109	LOC4327109	zinc finger CCCH domain-containing protein 3-like	0.481	-1.05488	0.0250379	0.283667	yes	down	1.46	3.34	4.68	2.18	1.25	1.09
gene-LOC4333193	LOC4333193	3-oxo-Delta(4,5)-steroid 5-beta-reductase	431.441	8.75302	0.0251041	0.283748	yes	up	0	0	0	3.94	3.93	0
gene-LOC9268512	LOC9268512	uncharacterized LOC9268512	2.396	1.26062	0.0251281	0.283748	yes	up	0.27	0.36	0.45	0.97	1.02	0.61
gene-LOC112937421	LOC112937421	uncharacterized LOC112937421	0.441	-1.17974	0.0251319	0.283748	yes	down	0.79	0.84	0.65	0.24	0.37	0.41
gene-LOC4343752	LOC4343752	GDSL esterase/lipase At4g10955	13.97	3.80429	0.0252008	0.283748	yes	up	0	0.04	0	0.29	0.18	0.18
gene-LOC107279309	LOC107279309	uncharacterized LOC107279309	4.09	2.03196	0.0258654	0.288018	yes	up	0.16	0.11	0.04	0.36	0.5	0.34
gene-LOC107279287	LOC107279287	putative protein TPRXL	2.516	1.33097	0.0258718	0.288018	yes	up	0.54	0.61	0.45	1.25	0.7	2.04
gene-LOC107276946	LOC107276946	uncharacterized LOC107276946	3.74	1.90308	0.025917	0.288116	yes	up	0.2	0.24	0	0.39	0.32	0.91
gene-LOC9269557	LOC9269557	uncharacterized LOC9269557	0.379	-1.39972	0.0260065	0.288433	yes	down	0.29	0.89	0.34	0.14	0.25	0.17
gene-LOC4325743	LOC4325743	germin-like protein 1-3	0.072	-3.78958	0.0263802	0.290944	yes	down	0.16	0.44	0.19	0	0	0.05
gene-LOC107275947	LOC107275947	calmodulin-binding protein 60 D	0.394	-1.34415	0.0265417	0.291936	yes	down	0.41	4.54	2.9	0.91	0.77	0.69
gene-LOC4352231	LOC4352231	lysine histidine transporter-like 8	0.049	-4.33881	0.0265462	1	yes	down	0.07	0.05	0.16	0	0	0
gene-LOC4346913	LOC4346913	CST complex subunit CTC1	0.046	-4.43942	0.0265873	1	yes	down	0.01	0.09	0.03	0	0	0
gene-LOC107275691	LOC107275691	lecithin-cholesterol acyltransferase-like 1	0.067	-3.90238	0.0267326	0.293193	yes	down	0.26	0.32	0.03	0.04	0	0
gene-LOC4346499	LOC4346499	fasciclin-like arabinogalactan protein 2	0.22	-2.18746	0.0271757	0.296132	yes	down	0.24	0.66	0.22	0.04	0.14	0.07
gene-LOC112938643	LOC112938643	uncharacterized LOC112938643	0.264	-1.92177	0.0272117	0.296252	yes	down	2.31	0.76	1.19	0.42	0.1	0.6
gene-LOC107279229	LOC107279229	zinc finger BED domain-containing protein RICESLEEPER 2-like, transcript variant X1	2.925	1.54859	0.0275004	0.298162	yes	up	0.17	0.05	0.03	0.21	0.35	0.26
gene-LOC4325195	LOC4325195	uncharacterized protein Mb2734	2.579	1.36693	0.0276061	0.298883	yes	up	0.37	0.42	0.3	1.54	0.43	0.8
gene-LOC9269042	LOC9269042	putative cyclin-dependent kinase F-2	0.067	-3.89625	0.0276173	0.298883	yes	down	0.24	0.38	0.04	0	0	0.04
gene-LOC9268586	LOC9268586	auxin-responsive protein SAUR19	2.278	1.18772	0.0276515	0.299116	yes	up	0.35	0.72	0.81	1.47	1.51	1.28
gene-LOC107281461	LOC107281461	G-type lectin S-receptor-like serine/threonine-protein kinase SD2-5	7.126	2.83302	0.0283798	0.303941	yes	up	0.02	0.02	0.02	0.1	0.05	0.18
gene-LOC107280780	LOC107280780	uncharacterized LOC107280780	0.073	-3.78231	0.0286128	0.305332	yes	down	0.25	1.04	0.56	0	0	0.12
gene-OrsajCr113	OrsajCr113	16S ribosomal RNA	2.333	1.22209	0.0286393	0.305477	yes	up	609.16	1564.56	1178.69	4092.57	2003.86	1610.89
gene-LOC4326455	LOC4326455	monocopper oxidase-like protein SKU5, transcript variant X1	5.125	2.35758	0.0288837	0.307645	yes	up	0.12	0.16	0	0.09	0.09	0.31
gene-LOC4324705	LOC4324705	chlorophyll a-b binding protein of LHCII type 1	0.176	-2.50588	0.0288945	0.307645	yes	down	16.55	56.55	8.57	1.88	1.24	10.93
gene-LOC107275655	LOC107275655	SNW/SKI-interacting protein B-like	13.851	3.79189	0.0289646	0.307954	yes	up	0.03	0	0	0.08	0.07	0.2
gene-LOC4329427	LOC4329427	isoflavone 2'-hydroxylase	2.912	1.54194	0.0291513	0.308714	yes	up	0.13	0.13	0.12	0.36	0.42	0.31
gene-LOC4344198	LOC4344198	momilactone A synthase-like	2.842	1.50694	0.0291822	0.308904	yes	up	0.25	1.29	0.22	1.53	1.01	2.37
gene-LOC4345164	LOC4345164	reticulon-like protein B21	2.06	1.04284	0.0293604	0.309993	yes	up	0.3	0.67	0.5	0.68	0.74	1.57
gene-LOC107281208	LOC107281208	uncharacterized LOC107281208	0.333	-1.58617	0.0294222	0.310251	yes	down	0.52	0.36	1.56	0.4	0.24	0.17
gene-LOC107280558	LOC107280558	putative methyltransferase C9orf114 homolog	2.317	1.21239	0.0294423	0.31027	yes	up	0.31	0.75	0.6	1.67	1.11	0.99
gene-LOC4349234	LOC4349234	uncharacterized LOC4349234, transcript variant X1	0.476	-1.06979	0.0299907	0.31418	yes	down	4.82	3.14	1.21	1.59	1.2	1.52
gene-LOC107279977	LOC107279977	uncharacterized LOC107279977	3.094	1.62924	0.0300122	0.31418	yes	up	0.06	0.15	0.18	0.12	0.53	0.51
gene-LOC9270405	LOC9270405	uncharacterized LOC9270405	0.459	-1.12468	0.0301874	0.315292	yes	down	2.51	7.17	3.26	2.8	1.33	1.72
gene-LOC4325864	LOC4325864	homeobox-leucine zipper protein TF1-like	4.566	2.19097	0.030231	0.315356	yes	up	0.02	0.09	0.02	0.12	0.29	0.17
gene-LOC4346833	LOC4346833	probable LRR receptor-like serine/threonine-protein kinase At1g51810	9.069	3.18094	0.0303127	0.31593	yes	up	0.02	0.02	0	0.13	0.07	0.11
gene-LOC4332831	LOC4332831	alpha-humulene synthase	0.305	-1.71124	0.0304517	0.316636	yes	down	4.23	15.44	2.74	1.32	3.09	2.34
gene-LOC4325939	LOC4325939	B3 domain-containing protein LFL1-like, transcript variant X1	9.02	3.17309	0.030649	0.317618	yes	up	0.03	0.03	0	0.18	0.2	0.11
gene-LOC107278828	LOC107278828	uncharacterized LOC107278828	3.41	1.76962	0.0310886	0.320491	yes	up	0.04	0.08	0.03	0.19	0.14	0.17
gene-LOC4345212	LOC4345212	probable monogalactosyldiacylglycerol synthase 2, chloroplastic, transcript variant X1	19.442	4.28113	0.031319	1	yes	up	0	0	0	0.11	0.07	0.11
gene-LOC4340068	LOC4340068	receptor-like protein 1	0.054	-4.21719	0.0313427	1	yes	down	0.22	0.2	0.33	0	0	0
gene-LOC4335610	LOC4335610	class V chitinase	0.414	-1.27363	0.0319649	0.326119	yes	down	0.75	0.73	0.57	0.31	0.41	0.12
gene-LOC107276303	LOC107276303	50S ribosomal protein L13	2.039	1.02819	0.0321646	0.326947	yes	up	1.25	1.18	0.88	1.84	1.4	3.43
gene-LOC4331281	LOC4331281	plasma membrane ATPase 1, transcript variant X1	0.256	-1.96797	0.0321935	0.326947	yes	down	0.25	0.12	0.1	0.05	0.03	0.04
gene-LOC4335721	LOC4335721	protein PYRICULARIA ORYZAE RESISTANCE 21	0.149	-2.74733	0.0322718	0.327558	yes	down	0.37	1	0.1	0.11	0	0.1
gene-LOC107279932	LOC107279932	uncharacterized LOC107279932	0.35	-1.51368	0.0325068	0.329378	yes	down	0.32	0.25	0.35	0.11	0.03	0.17
gene-LOC107275669	LOC107275669	G-type lectin S-receptor-like serine/threonine-protein kinase At1g11300	3.008	1.58877	0.0325691	0.329587	yes	up	0.07	0.03	0.21	0.36	0.27	0.34
gene-LOC4350232	LOC4350232	anthranilate O-methyltransferase 1	0.26	-1.94494	0.0326955	0.330724	yes	down	0.16	0.73	1.3	0.04	0.32	0.2
gene-LOC4330753	LOC4330753	probable trehalose-phosphate phosphatase 4	0.445	-1.16851	0.0327345	0.330836	yes	down	0.68	0.64	0.74	0.32	0.17	0.42
gene-LOC107280897	LOC107280897	scarecrow-like protein 9	0.486	-1.03985	0.0327867	0.331082	yes	down	0.62	0.84	0.58	0.21	0.43	0.34
gene-LOC9267153	LOC9267153	uncharacterized LOC9267153, transcript variant X1	19.161	4.26011	0.0333116	1	yes	up	0	0	0	0.04	0.1	0.06
gene-LOC107279832	LOC107279832	uncharacterized LOC107279832	0.385	-1.37639	0.0333786	0.334586	yes	down	2.12	0.96	1.14	0.41	0.68	0.6
gene-LOC4333552	LOC4333552	uncharacterized LOC4333552, transcript variant X13	3.288	1.71713	0.0334616	0.334892	yes	up	0.07	0.12	0.02	0.36	0.1	0.27
gene-LOC4329585	LOC4329585	E3 ubiquitin-protein ligase PUB23	0.15	-2.73993	0.0336914	0.335814	yes	down	0.36	0.14	0.11	0.03	0.03	0.03
gene-LOC4340302	LOC4340302	putative UPF0481 protein At3g02645	2.243	1.16565	0.0337309	0.335814	yes	up	0.21	0.25	0.19	0.47	0.51	0.47
gene-LOC107275627	LOC107275627	proline-rich receptor-like protein kinase PERK15	25.85	4.6921	0.0337781	1	yes	up	0	0	0	0.31	0	0.09
gene-LOC4324858	LOC4324858	non-specific lipid-transfer protein 3	0.492	-1.02296	0.0339431	0.337013	yes	down	5.79	3.2	2.11	0.93	2.77	1.74
gene-LOC4329729	LOC4329729	ent-isokaur-15-ene synthase-like, transcript variant X1	2.09	1.06329	0.0343695	0.339458	yes	up	0.33	0.36	0.2	0.88	0.34	0.6
gene-LOC4348670	LOC4348670	-	0.347	-1.52631	0.035003	0.343648	yes	down	0.5	0.57	0.58	0.07	0.17	0.31
gene-LOC4345187	LOC4345187	flavonoid O-methyltransferase-like protein Os11g0303600	0.429	-1.22124	0.0351487	0.344111	yes	down	1.95	1.33	0.57	0.69	0.57	0.37
gene-LOC107279156	LOC107279156	probable serine/threonine-protein kinase At1g54610	0.375	-1.41622	0.0355658	0.346053	yes	down	0.84	0.46	0.84	0.23	0.3	0.26
gene-LOC9269286	LOC9269286	protein RESPONSE TO LOW SULFUR 3	0.414	-1.27332	0.0362491	0.349508	yes	down	4.01	3.15	0.72	1.31	1.31	0.56
gene-LOC4326916	LOC4326916	blue copper protein	0.124	-3.01086	0.036292	0.34953	yes	down	0.31	0.94	0.05	0.05	0	0.1
gene-LOC107279830	LOC107279830	WAT1-related protein At5g64700-like	5.217	2.38314	0.0363774	0.34953	yes	up	0.08	0	0.02	0.14	0.16	0.17
gene-LOC107281393	LOC107281393	uncharacterized LOC107281393, transcript variant X1	2.298	1.20029	0.0363903	0.34953	yes	up	1.59	0.79	1.08	2.27	2.94	2.05
gene-LOC9267696	LOC9267696	F-box/kelch-repeat protein At1g80440	0.23	-2.11812	0.0364176	0.34953	yes	down	0.78	0.13	0.56	0	0.2	0.13
gene-LOC4347770	LOC4347770	F-box/FBD/LRR-repeat protein At5g22660, transcript variant X1	2.697	1.43142	0.0364186	0.34953	yes	up	0.13	0.19	0.25	0.33	0.57	0.62
gene-LOC4346893	LOC4346893	-	0.309	-1.69425	0.0365754	0.350347	yes	down	0.26	0.34	0.33	0.05	0.08	0.15
gene-LOC4336295	LOC4336295	peroxidase 18	0.081	-3.6289	0.0366069	1	yes	down	0.17	0.09	0.07	0	0	0.02
gene-LOC9267537	LOC9267537	junction-mediating and -regulatory protein	0.255	-1.97308	0.0368039	0.350859	yes	down	0.33	0.66	0.69	0	0.36	0.07
gene-LOC107281677	LOC107281677	uncharacterized LOC107281677	2.677	1.42053	0.036906	0.351549	yes	up	0.25	0.88	0.62	1.15	2.26	1.26
gene-LOC107281198	LOC107281198	uncharacterized LOC107281198, transcript variant X1	2.227	1.15497	0.0370915	0.352907	yes	up	5.56	5.03	1.83	7.24	3.5	15.19
gene-LOC4326107	LOC4326107	-	3.855	1.9468	0.0375123	0.354474	yes	up	0.15	0.07	0.16	0.38	0.17	0.87
gene-LOC4346787	LOC4346787	uncharacterized LOC4346787	2.328	1.21891	0.037965	0.357529	yes	up	0.34	0.29	0.4	0.53	0.6	1.24
gene-LOC4352329	LOC4352329	polyol transporter 5	0.334	-1.58071	0.0380888	0.357552	yes	down	0.21	0.44	0.45	0.11	0.18	0.08
gene-LOC112938337	LOC112938337	uncharacterized LOC112938337	19.385	4.27688	0.038464	1	yes	up	0	0	0	0.45	0.14	0.87
gene-LOC9272164	LOC9272164	histone H3.v1, transcript variant X1	3.704	1.88897	0.038668	0.360222	yes	up	0.06	0.41	0.11	3.67	2.1	0.09
gene-LOC107278333	LOC107278333	uncharacterized LOC107278333, transcript variant X1	0.351	-1.51249	0.0396688	0.36468	yes	down	0.52	0.45	1.14	0.19	0.43	0.11
gene-LOC9271930	LOC9271930	AT-hook motif nuclear-localized protein 25, transcript variant X1	2.74	1.45418	0.0397229	0.364743	yes	up	0.16	0.21	0.17	0.63	0.59	0.25
gene-LOC107280132	LOC107280132	uncharacterized LOC107280132	0.491	-1.02506	0.039761	0.364951	yes	down	0.63	0.44	1.09	0.33	0.47	0.25
gene-LOC4330268	LOC4330268	nitrate regulatory gene2 protein	0.107	-3.2216	0.0398905	0.365714	yes	down	0.03	0.13	0.13	0	0.03	0
gene-LOC9267684	LOC9267684	F-box protein At3g59000	2.276	1.18646	0.0401065	0.366937	yes	up	0.36	0.16	0.28	0.57	0.38	0.85
gene-LOC107278863	LOC107278863	spidroin-1-like	0.054	-4.2212	0.0405772	1	yes	down	0.75	1.63	0.23	0	0	0
gene-LOC4343862	LOC4343862	uncharacterized LOC4343862	5.569	2.47729	0.0406901	0.369627	yes	up	0.13	0	0.12	0.41	0.32	0.64
gene-LOC107275969	LOC107275969	uncharacterized LOC107275969, transcript variant X1	0.054	-4.215	0.0409857	1	yes	down	0.11	0.05	0.22	0	0	0
gene-LOC4330048	LOC4330048	uncharacterized LOC4330048	0.359	-1.47747	0.0410315	0.372	yes	down	0.93	1.04	0.8	0.12	0.57	0.29
gene-LOC4350923	LOC4350923	DNA repair protein RAD51 homolog A	4.845	2.27662	0.0410776	0.372144	yes	up	0.08	0.04	0.07	0.13	0.4	0.4
gene-LOC107280429	LOC107280429	uncharacterized LOC107280429	34.246	5.09786	0.0410787	0.372144	yes	up	0	0	0	0.21	0	0
gene-LOC4330024	LOC4330024	protein G1-like3	0.257	-1.96284	0.0411903	0.372584	yes	down	1.04	0.54	0.02	0.15	0.09	0.16
gene-LOC9268578	LOC9268578	lecithin-cholesterol acyltransferase-like 1	23.347	4.54515	0.0417958	1	yes	up	0	0	0	0.1	0	0.19
gene-LOC4327910	LOC4327910	uncharacterized LOC4327910	2.152	1.10577	0.0422828	0.377048	yes	up	0.28	0.37	0.45	0.96	0.63	0.77
gene-LOC9268363	LOC9268363	growth-regulating factor 7-like, transcript variant X1	3.598	1.84722	0.042365	0.377126	yes	up	0.09	0.06	0.13	0.12	0.37	0.47
gene-LOC9268514	LOC9268514	zinc finger protein GIS3	0.004	-7.9331	0.0423929	0.377126	yes	down	1.17	0.46	0	0	0	0
gene-LOC4346823	LOC4346823	probable LRR receptor-like serine/threonine-protein kinase At1g51860	2.005	1.00352	0.0425019	0.377813	yes	up	0.42	0.46	0.15	0.51	0.78	0.73
gene-LOC4351355	LOC4351355	protein LURP-one-related 5	6.349	2.66663	0.0426988	0.378108	yes	up	0	0.13	0.13	1	0.32	0.12
gene-LOC107276478	LOC107276478	uncharacterized LOC107276478	19.165	4.26041	0.0427591	1	yes	up	0	0	0	0.03	0.05	0.19
gene-LOC4352653	LOC4352653	zinc finger protein 1	0.361	-1.46841	0.0429183	0.379224	yes	down	0.6	0.66	0.32	0.15	0.14	0.28
gene-LOC107277354	LOC107277354	uncharacterized LOC107277354, transcript variant X2	17.404	4.12133	0.0429476	1	yes	up	0	0	0	0.05	0.05	0.05
gene-LOC112939249	LOC112939249	uncharacterized LOC112939249	0.406	-1.30166	0.0429962	0.37936	yes	down	3.4	7.09	4.66	2.46	0.6	2.97
gene-LOC4351780	LOC4351780	uncharacterized LOC4351780, transcript variant X4	4.353	2.122	0.0430931	0.379901	yes	up	0.07	0	0.1	0.16	0.43	0.13
gene-LOC107276815	LOC107276815	protein FAR1-RELATED SEQUENCE 3	0.117	-3.09141	0.043348	0.381151	yes	down	0.1	0.16	0.03	0	0.02	0.02
gene-LOC4341877	LOC4341877	uncharacterized LOC4341877	18.997	4.2477	0.0436496	1	yes	up	0	0	0	0.03	0.18	0.05
gene-LOC107278337	LOC107278337	uncharacterized LOC107278337	0.111	-3.17461	0.043732	0.382716	yes	down	0.85	1.26	0.11	0	0.12	0.12
gene-LOC112936049	LOC112936049	receptor-like protein 53	0.268	-1.89729	0.0439095	0.383561	yes	down	0.35	1.05	1.07	0.12	0.47	0.07
gene-LOC107278696	LOC107278696	peroxidase 2-like	0.065	-3.93536	0.0439896	0.383791	yes	down	0.47	0.19	0	0	0.04	0
gene-LOC107280376	LOC107280376	uncharacterized LOC107280376	17.495	4.12886	0.044134	1	yes	up	0	0	0	0.11	0.08	0.05
gene-LOC112937640	LOC112937640	-	6.373	2.67193	0.0442808	0.384958	yes	up	0	0.62	0	2.84	0.35	0.44
gene-LOC4348027	LOC4348027	MEIOTIC F-BOX protein MOF-like	17.371	4.11861	0.0448946	1	yes	up	0	0	0	0.16	0.2	0.1
gene-OrsajCr117	OrsajCr117	5S ribosomal RNA	2.582	1.36866	0.0449239	0.387856	yes	up	0	0	0	2542.53	0	0
gene-OrsajCr116	OrsajCr116	5S ribosomal RNA	2.582	1.36866	0.0449239	0.387856	yes	up	0	0	0	2542.53	0	0
gene-LOC4335784	LOC4335784	uncharacterized LOC4335784	4.635	2.2126	0.0456584	0.390812	yes	up	0.04	0.04	0.15	0.17	0.24	0.64
gene-LOC107278657	LOC107278657	uncharacterized LOC107278657	3.777	1.9172	0.0457838	0.391559	yes	up	0.27	0.12	0.08	0.18	0.19	1.46
gene-LOC112937006	LOC112937006	uncharacterized LOC112937006	0.277	-1.85229	0.0459784	0.39195	yes	down	0.18	0.27	0.15	0.09	0.06	0.02
gene-LOC4351410	LOC4351410	putative receptor protein kinase ZmPK1	0.309	-1.69655	0.0466647	0.395523	yes	down	0.11	0.24	0.31	0.02	0.12	0.06
gene-LOC4328869	LOC4328869	uncharacterized LOC4328869	0.298	-1.74663	0.0467805	0.39598	yes	down	0.98	0.66	0.51	0.22	0.14	0.28
gene-OrsajM_p18	rps3	ribosomal protein S3	2.65	1.40608	0.0468887	0.39657	yes	up	0.15	0.38	0.27	1.09	0.72	0.28
gene-LOC9270444	LOC9270444	receptor kinase-like protein Xa21	4.622	2.20843	0.0470194	0.397208	yes	up	0	0.15	0	0.2	0.27	0.22
gene-LOC107278520	LOC107278520	-	22.64	4.50082	0.0470843	1	yes	up	0	0	0	0	0.18	0.06
gene-LOC4329799	LOC4329799	uncharacterized LOC4329799	32.229	5.01031	0.0473004	0.398223	yes	up	0	0	0	0.51	0	0
gene-LOC4330468	LOC4330468	monodehydroascorbate reductase 1, peroxisomal-like	3.356	1.74659	0.0473755	0.398271	yes	up	0.03	0.13	0.1	0.35	0.22	0.3
gene-LOC9269089	LOC9269089	uncharacterized LOC9269089	2.952	1.5618	0.0475426	0.398379	yes	up	0.31	0.29	4.12	4.78	4.24	4.86
gene-LOC9269181	LOC9269181	uncharacterized LOC9269181	0.239	-2.06462	0.047659	0.398379	yes	down	2.35	1.35	0.19	0.11	0.3	0.51
gene-LOC4352346	LOC4352346	uncharacterized LOC4352346	0.362	-1.46753	0.0479204	0.399589	yes	down	2.79	8.46	1.98	1.11	2.34	1.29
gene-LOC4338659	LOC4338659	UDP-D-xylose:L-fucose alpha-1,3-D-xylosyltransferase MGP4	31.882	4.99469	0.0480723	0.400433	yes	up	0	0	0	0	1.08	0
gene-LOC4349560	LOC4349560	LOB domain-containing protein 12	0.032	-4.96594	0.0482742	0.401269	yes	down	0	0	1.38	0	0	0
gene-LOC4340455	LOC4340455	WAT1-related protein At1g21890	0.275	-1.86416	0.048517	0.402321	yes	down	0.9	1.77	0.09	0.31	0.03	0.4
gene-LOC4349061	LOC4349061	non-specific lipid-transfer protein 2P	0.429	-1.21981	0.0486144	0.402684	yes	down	2.21	2.89	1.05	0.9	0.66	1.04
gene-LOC4344769	LOC4344769	disease resistance protein Pik-2-like	2.496	1.3195	0.0487144	0.402807	yes	up	0.1	0.06	0.11	0.12	0.31	0.24
gene-LOC4327789	LOC4327789	CASP-like protein 1C1	0.058	-4.10407	0.0489292	1	yes	down	0.25	0.05	0.18	0	0	0
gene-LOC9270804	LOC9270804	uncharacterized LOC9270804	2.178	1.12283	0.0491278	0.405377	yes	up	0.16	0.11	0.19	0.41	0.27	0.32
gene-LOC107279716	LOC107279716	uncharacterized LOC107279716	3.566	1.83446	0.0492754	0.406029	yes	up	0.03	0.1	0.09	0.13	0.28	0.35
gene-LOC9271919	LOC9271919	uncharacterized LOC9271919	4.521	2.17669	0.0494157	0.406624	yes	up	0.03	0.05	0.05	0.26	0.22	0.11
gene-LOC9266778	LOC9266778	uncharacterized LOC9266778, transcript variant X2	3.333	1.7368	0.0494549	0.406719	yes	up	0.08	0.05	0.14	0.38	0.13	0.39
gene-LOC4335172	LOC4335172	F-box/LRR-repeat protein At3g26922	6.85	2.77611	0.0495007	0.406895	yes	up	0	0	0.07	0.13	0.13	0.23
gene-LOC112936839	LOC112936839	serine/threonine-protein phosphatase 7 long form homolog	7.893	2.98066	0.0496006	0.407292	yes	up	0.04	0.02	0	0.08	0.18	0.14
gene-LOC9270210	LOC9270210	formin-like protein 5	17.656	4.14205	0.0497806	1	yes	up	0	0	0	0.15	0.03	0.09

## Sheet: Primer
Primers used in this study
Primer name	Sequence（5’-3’）
FLR1-RT-F	GGAAGATGACACGCCATACATACC
FLR1-RT-R	GGAGCCTCACGAGATACTGATAACC
FLR2-RT-F	TATCCAGATGTCCAGGCTAAAC
FLR2-RT-R	CAAGAACCACCAGACCTCCAAT
FLR3-RT-F	CTGAATTGTGGAGCCTCTGGTG
FLR3-RT-R	GGAGCGAAGGGTCTTGGTATGA
FLR5-RT-F	AAAGCATTCTGGCAAGACTGAC
FLR5-RT-R	CCACCGTTGTACCATTATCTATCTC
FLR7-RT-F	CACCGCAGATGGACACT
FLR7-RT-R	TTCCCATTCCGACTGAC
FLR8-RT-F	TGAGGGTACTACAGTGGCAATC
FLR8-RT-R	TGGGAGGTCACTTCCATAAAG
FLR10-RT-F	CTACTCAACCGCACAACAGAT
FLR10-RT-R	GACAAGTCGAGGTTAAGGACAC
FLR11-RT-F	AGCCGTACAGGTGGCTCCTCAGGGT
FLR11-RT-R	GGGGACTTCGACGACGCAAACATC
FLR12-RT-F	GCCTCCATTTCTTCCCTTTCAC
FLR12-RT-R	GGGCGTCTCCACAGCAGCTCCG
FLR14-RT-F	CAGCTCAACCCTGCCGTGATG
FLR14-RT-R	CGGTGTTCGATTGTAAGAAAC
FLR15-RT-F	ATGGATACCGATTTGCCTTTAGC
FLR15-RT-R	TGTACGGAACTCATTGAGACCTTG
FLR16-RT-F	TGATAATTTCCCTCAGCCAAGC
FLR16-RT-R	CCAAGATACTGCCCAACACCCA
OsPR1a-RT-F	CGTCTTCATCACCTGCAACT
OsPR1a-RT-R	TGTCCATACATGCATAAACACG
OsPR3-RT-F	CTTGGACTGCTACAACCAGA
OsPR3-RT-R	CATTGTGGGCATTACTGATG
OsWRKY45-RT-F	AATTCGGTGGTCGTCAAGA
OsWRKY45-RT-R	AGTAGGCCTTTGGGTGCTT
OsNAC4-RT-F	TCCTGCCACCATTCTGAGATG
OsNAC4-RT-R	TTGCAGAATCATGCTTGCCAG
OsACA2-RT-F	TCTCGGCGATTCAGATATACTC
OsACA2-RT-R	AAATTTGCGAGTCCTTTAACCC
OsACA6-RT-F	TTTTGGTACTTCTAGCGAGGTT
OsACA6-RT-R	CTGCAATAGCGAAGTAGTTGAC
OsACA8-RT-F	GCAGAAGATCAATGTTTTCCGT
OsACA8-RT-R	CAAGATGACACCAACAATCAGG
OsACA9-RT-F	ACTACTTTGCAACAGCAGTAAC
OsACA9-RT-R	CACACGCTGAAAGATGTCTAAC
OsCAX1-RT-F	CTTGACTTCAAGCTGCTAGAGA
OsCAX1-RT-R	GTAATGTGATGTTCCATCCTGC
OsCAX2-RT-F	CGTTGTTCAACAATGTCTGCTA
OsCAX2-RT-R	CCGAATTGAGCTTCTGAATGAG
OsGLR1.1-RT-F	GCCATTAACAGCTGACTTATGG
OsGLR1.1-RT-R	GCTCAAGCTTGCAGTATAACTC
OsGLR1.2-RT-F	GACCAGAAGGACCTCAAGTC
OsGLR1.2-RT-R	TCGTGGAGATGCTGAACG
OsGLR1.3-RT-F	AAGAAGTTCCTCGAGGCGATC
OsGLR1.3-RT-R	GATGTTCAGCACGCGGAAG
OsActin-RT-F	TGTATGCCAGTGGTCGTACCA
OsActin-RT-R	CCAGCAAGGTCGAGACGAA

## Sheet: Yoshida rice nutrient salts
Yoshida rice nutrient salts (all, -N, -P, -K, -Ca, Mg, -Si) (mg/L) (pH 5.5-5.8)
Composition	All	-N	-P	-K	-Ca	-Mg	-Si
NH4NO3	114.36	0	114.36	114.36	114.36	114.36	114.36
NaH2PO4	38.75	38.75	0	38.75	38.75	38.75	38.75
K2SO4	89.22	89.22	89.22	0	89.22	89.22	89.22
CaCl2	110.76	110.76	110.76	110.76	0	110.76	110.76
MgSO4	197.76	197.76	197.76	197.76	197.76	0	197.76
MnCl·4H2O	1.875	1.875	1.875	1.875	1.875	1.875	1.875
(NH4)6Mo7O24·4H2O	0.093	0	0.093	0.093	0.093	0.093	0.093
H3BO3	1.168	1.168	1.168	1.168	1.168	1.168	1.168
ZnSO4·7H2O	0.044	0.044	0.044	0.044	0.044	0.044	0.044
CuSO4·5H2O	0.039	0.039	0.039	0.039	0.039	0.039	0.039
FeCl3	5.775	5.775	5.775	5.775	5.775	5.775	5.775
C6H8O7·H2O	14.875	14.875	14.875	14.875	14.875	14.875	14.875
Na2SiO3·9H2O	568	568	568	568	568	568	0
MoO3·H2O	0	0.015	0	0	0	0	0
Total	1154.72	1028.28	1103.97	1053.5	1031.96	944.959	574.719
